# Supplementary material for: 12,13-diHOME Promotes Inflammatory Macrophages and Epigenetically Modifies Their Capacity to Respond to Microbes and Allergens
Source: J Immunol Res. 2024 Jun 29;2024:2506586. doi: 10.1155/2024/2506586 (PMC11227377; doi:10.1155/2024/2506586)
Supplement: Supplementary 1 — Figure 1: THP-1 macrophages flow gating, macrophage phagocytosis, cell viability, and Gentamicin dose predetermination. Figure 2: antigens on THP-1 macrophage polarity, cell viability, and flow gating cascade of human primary macrophages. Figure 3: macrophage/T/B cell assays; peanut protein (f171) dose titration; and, flow gating cascade of human primary B cells. Figure 4: transcriptional landscape of human macrophages following treatment with 12,13-diHOME and peanut antigen. Figure 5: altered transcriptional landscape in an airway challenge mouse model. Figure 6: functional annotations of the lost and gained chromatin accessibility regions following 12,13-diHOME treatment. [file 2506586.f1.xlsx]

## Sheet: S1
Table.S1
Huamn Gene	Forward	Reverse
b-Actin	AAGATGACCCAGATCATGTTTGAGACC	AGCCAGTCCAGACGCAGGAT
IL-10	AACAAGAGCAAGGCCGTGG	GAAGATGTCAAACTCACTCATGGC
IL-1b	AAACAGATGAAGTGCTCCTTCCAGG	TGGAGAACACCACTTGTTGCTCCA
IL-6	GATGGCTGAAAAAGATGGATGC	CTGCAGGAACTGGATCAGGACT
NFkB (RELA)	TCTGCTTCCAGGTGACAGTG	ATCTTGAGCTCGGCAGTGTT
TGFb	GCGTGCTAATGGTGGAAAC	CGGTGACATCAAAAGATAACCAC
TNFa	AGGCGGTGCTTGTTCCTCAG	GGCTACAGGCTTGTCACTCG
luciferase	GCAACACCCCAACATCTTC	CCACATAGTCCACGATCTCC
OAS1	TTGACTGGCGGCTATAAACC	TGGGCTGTGTTGAAATGTGT
PKR	GGAAAGCGAACAAGGAGTAAGG	CCAAAGCGTAGAGGTCCACT
STAT2	TATCACAGCCAGTGCCAGAG	CTGATTCCCATCCTTGGAGA
USP18	AACGTGCCCTTGTTTGTCC	GCAGTCTCTCCACCAAGTGC
Viperin	CCAACCAGCGTCAACTATCACTT	GGAAACAGAAGCCGCATTTG
IRF1	CCAAGAGGAAGTCATGTG	TAGCCTGGAACTGTGTAG
IRF2	AAAACATGGAAGGCGAATTTCAG	CCAGAGATGACTCAACTGGTTC
IRF3	TCGTGATGGTCAAGGTTGT	AGGTCCACAGTATTCTCCAG
IRF5	ATGCTGCCTCTGACCGA	GCCGAAGAGTTCCACCTG
IRF6	CTCATCTTGGTTCAGGTCATTC	CGGACACTGCCACTATCA
IRF7	CAGATCCAGTCCCAACCAAG	GTCTCTACTGCCCACCCGTA
IRF8	AATGCAAACTAGGCGTGGCA	TAATCGTCCACAGAAGGCTCC
IRF9	GTGCTGGGATGATACAGCTAAG	CAGGCGAGTCTTCCAGACAG

## Sheet: S2
Table.S2
Linear mixed model fit by REML. t-tests use Satterthwaite's method ['lmerModLmerTest']
	Fixed effects:	Estimate	Std. Error	df	t value	Pr(>|t|)
IL-1b	(Intercept)	5.077	4.267	8.867	1.19	0.26503
	DiHOME1213	-0.147	6.462	27	-0.023	0.98202
	as.factor(Hour)2	1.91	5.276	27	0.362	0.72018
	as.factor(Hour)4	1.02	5.276	27	0.193	0.84809
	as.factor(Hour)8	-2.677	5.276	27	-0.507	0.61608
	as.factor(Hour)12	-5.442	5.276	27	-1.031	0.31155
	as.factor(Hour)24	-14.9	5.276	27	-2.824	0.0088	**
	as.factor(Hour)48	-11.764	5.276	27	-2.229	0.0343	*
	DiHOME1213:as.factor(Hour)2	4.435	9.139	27	0.485	0.63141
	DiHOME1213:as.factor(Hour)4	28.696	9.139	27	3.14	0.00407	**
	DiHOME1213:as.factor(Hour)8	12.354	9.139	27	1.352	0.18767
	DiHOME1213:as.factor(Hour)12	17.943	9.139	27	1.963	0.05998	.
	DiHOME1213:as.factor(Hour)24	10.008	9.139	27	1.095	0.28314
	DiHOME1213:as.factor(Hour)48	6.938	9.139	27	0.759	0.45434
TNFa	Fixed effects:	Estimate	Std. Error	df	t value	Pr(>|t|)
	(Intercept)	2.6287	0.5979	5.4931	4.397	0.00565	**
	DiHOME1213	1.34843	0.83531	27	1.614	0.11809
	as.factor(Hour)2	6.51334	0.68202	27	9.55	3.78e-10	***
	as.factor(Hour)4	1.50328	0.68202	27	2.204	0.03622	*
	as.factor(Hour)8	-0.72806	0.68202	27	-1.067	0.2952
	as.factor(Hour)12	-2.01133	0.68202	27	-2.949	0.00651	**
	as.factor(Hour)24	-4.80694	0.68202	27	-7.048	1.41e-07	***
	as.factor(Hour)48	-5.53451	0.68202	27	-8.115	1.02e-08	***
	DiHOME1213:as.factor(Hour)2	-0.80935	1.1813	27	-0.685	0.4991
	DiHOME1213:as.factor(Hour)4	3.86867	1.1813	27	3.275	0.0029	**
	DiHOME1213:as.factor(Hour)8	1.41564	1.1813	27	1.198	0.24119
	DiHOME1213:as.factor(Hour)12	0.25542	1.1813	27	0.216	0.83044
	DiHOME1213:as.factor(Hour)24	0.74757	1.1813	27	0.633	0.53217
	DiHOME1213:as.factor(Hour)48	-0.05368	1.1813	27	-0.045	0.96409
IL-6	Fixed effects:	Estimate	Std. Error	df	t value	Pr(>|t|)
	(Intercept)	6.7448	1.8041	2.7894	3.739	0.04136	*
	DiHOME1213	0.3198	2.1263	27	0.15	0.88212
	as.factor(Hour)2	-0.275	1.7361	27	-0.158	0.87591
	as.factor(Hour)4	0.7255	1.7361	27	0.418	0.68096
	as.factor(Hour)8	-3.1502	1.8812	27	-1.675	0.11128
	as.factor(Hour)12	-6.0536	1.8812	27	-3.218	0.00476	**
	as.factor(Hour)24	-12.4948	1.8812	27	-6.642	3.08e-06	***
	as.factor(Hour)48	-13.66	2.1739	27	-6.284	6.03e-06	***
	DiHOME1213:as.factor(Hour)2	-3.4948	3.007	27	-1.162	0.26033
	DiHOME1213:as.factor(Hour)4	-2.6724	3.5015	27	-0.763	0.45519
	DiHOME1213:as.factor(Hour)8	-3.9063	3.0931	27	-1.263	0.22272
	DiHOME1213:as.factor(Hour)12	-1.3464	3.5566	27	-0.379	0.70942
	DiHOME1213:as.factor(Hour)24	-2.5745	3.5566	27	-0.724	0.47843
	DiHOME1213:as.factor(Hour)48	3.7465	3.7923	27	0.988	0.33611
NFkB	Fixed effects:	Estimate	Std. Error	df	t value	Pr(>|t|)
	(Intercept)	1.7687	0.2502	2.61236	7.069	0.00904	**
	DiHOME1213	-0.33835	0.28297	27	-1.196	0.24222
	as.factor(Hour)2	0.77487	0.23105	27	3.354	0.00237	**
	as.factor(Hour)4	0.62553	0.23105	27	2.707	0.01162	*
	as.factor(Hour)8	0.58506	0.23105	27	2.532	0.01746	*
	as.factor(Hour)12	-0.34854	0.23105	27	-1.509	0.14304
	as.factor(Hour)24	0.01761	0.23105	27	0.076	0.93982
	as.factor(Hour)48	0.33705	0.23105	27	1.459	0.15616
	DiHOME1213:as.factor(Hour)2	0.31015	0.40018	27	0.775	0.44507
	DiHOME1213:as.factor(Hour)4	1.2374	0.40018	27	3.092	0.00458	**
	DiHOME1213:as.factor(Hour)8	0.57326	0.40018	27	1.432	0.16348
	DiHOME1213:as.factor(Hour)12	0.16957	0.40018	27	0.424	0.67511
	DiHOME1213:as.factor(Hour)24	0.19198	0.40018	27	0.48	0.63528
	DiHOME1213:as.factor(Hour)48	2.15126	0.40018	27	5.376	1.11e-05	***
IL-10	Fixed effects:	Estimate	Std. Error	df	t value	Pr(>|t|)
	(Intercept)	0.3543	0.952	7.997	0.372	0.7194
	DiHOME1213	-0.2626	1.4197	27	-0.185	0.85465
	as.factor(Hour)2	-1.3113	1.1592	27	-1.131	0.26793
	as.factor(Hour)4	-1.3508	1.1592	27	-1.165	0.25408
	as.factor(Hour)8	-0.3891	1.1592	27	-0.336	0.7397
	as.factor(Hour)12	-0.3584	1.1592	27	-0.309	0.75955
	as.factor(Hour)24	-0.402	1.1592	27	-0.347	0.73147
	as.factor(Hour)48	0.3186	1.1592	27	0.275	0.7855
	DiHOME1213:as.factor(Hour)2	-0.8945	2.0078	27	-0.446	0.6595
	DiHOME1213:as.factor(Hour)4	-0.4338	2.0078	27	-0.216	0.83057
	DiHOME1213:as.factor(Hour)8	-3.1246	2.0078	27	-1.556	0.13129
	DiHOME1213:as.factor(Hour)12	-6.5614	2.0078	27	-3.268	0.00295	**
	DiHOME1213:as.factor(Hour)24	-1.4838	2.0078	27	-0.739	0.46627
	DiHOME1213:as.factor(Hour)48	-0.3206	2.0078	27	-0.16	0.87431
TGFb	Fixed effects:	Estimate	Std. Error	df	t value	Pr(>|t|)
	(Intercept)	0.7151	1.1465	1.1685	0.624	0.63233
	DiHOME1213	-0.5608	0.5718	27	-0.981	0.33542
	as.factor(Hour)2	-0.3959	0.4669	27	-0.848	0.40388
	as.factor(Hour)4	-0.5825	0.4669	27	-1.248	0.22287
	as.factor(Hour)8	-0.7124	0.4669	27	-1.526	0.13867
	as.factor(Hour)12	-2.8552	0.4669	27	-6.115	1.56e-06	***
	as.factor(Hour)24	-0.9142	0.4669	27	-1.958	0.06064	.
	as.factor(Hour)48	-1.5091	0.4669	27	-3.232	0.00323	**
	DiHOME1213:as.factor(Hour)2	0.485	0.8087	27	0.6	0.55367
	DiHOME1213:as.factor(Hour)4	0.4328	0.8087	27	0.535	0.5969
	DiHOME1213:as.factor(Hour)8	0.5182	0.8087	27	0.641	0.52707
	DiHOME1213:as.factor(Hour)12	-1.3075	0.8087	27	-1.617	0.11756
	DiHOME1213:as.factor(Hour)24	0.5607	0.8087	27	0.693	0.49401
	DiHOME1213:as.factor(Hour)48	2.6308	0.8087	27	3.253	0.00306	**

## Sheet: S3
Table.S3
Genes by 12,13-diHOME alone compared to DMSO at 4-hour
Gene	log2FC	Unadjusted P	Adjusted P
EREG	2.89153	3.76748e-05	0.309497
MT1X	3.96542	7.70302e-05	0.309497
GPR68	1.93835	8.31748e-05	0.309497
MT1F	2.79979	0.000122556	0.309497
ABTB2	3.08699	0.000138252	0.309497
RARG	2.96064	0.0001499	0.309497
MT1A	6.58806	0.000158402	0.309497
MT1L	4.77619	0.000189306	0.309497
ZFP36L2	-1.89587	0.000226131	0.309497
AL135818.1	2.0276	0.000240353	0.309497
RAB38	2.34807	0.00025144	0.309497
MT1M	4.82114	0.000265872	0.309497
MT2A	2.76215	0.0003338	0.358681
GRHL1	2.87923	0.000390418	0.389554
CDCA7L	1.7485	0.000621399	0.575802
THBD	2.13655	0.000659519	0.575802
MT1E	4.03236	0.000737631	0.606116
CYP1A1	5.27551	0.000885452	0.68716
AC010883.3	-1.74141	0.0012318	0.905629
TNF	1.28528	0.00143073	0.975289
C1orf115	3.05587	0.00146618	0.975289
MT1G	4.22841	0.00161353	0.999926
DNAH11	1.80132	0.00170256	0.999926
CNKSR3	2.93737	0.00175946	0.999926
CYP1B1	1.11657	0.00198049	0.999926
INPP5K	1.10689	0.00225195	0.999926
IL1A	1.66207	0.00244457	0.999926
CYP1B1-AS1	1.20048	0.00260846	0.999926
MACIR	1.58571	0.00261867	0.999926
SHF	3.10894	0.00282391	0.999926
MT1DP	5.08996	0.00289477	0.999926
CXCR5	1.58357	0.003341	0.999926
HINFP	1.34245	0.00341175	0.999926
FCAR	1.39837	0.00343215	0.999926
BCL11A	-1.77464	0.00367655	0.999926
SAMD10	2.10772	0.00375798	0.999926
PRMT9	1.10373	0.00381519	0.999926
PLA2G4A	1.48087	0.00415745	0.999926
RAD51	1.66675	0.00438437	0.999926
GAB1	2.27058	0.00439087	0.999926
MT1H	3.8896	0.00443867	0.999926
ERCC6	1.27104	0.00455252	0.999926
FBXL20	1.14192	0.00455957	0.999926
LRG1	2.17081	0.00457143	0.999926
ORC6	1.70287	0.00496041	0.999926
ZBTB2	1.91301	0.00498688	0.999926
PRRG4	1.62303	0.00504643	0.999926
LHFPL6	2.03922	0.0053223	0.999926
RHOBTB1	1.84272	0.00536989	0.999926
CAVIN1	2.13277	0.00540125	0.999926
AC026333.3	1.80021	0.00552837	0.999926
CRYBG3	1.04587	0.00566008	0.999926
BCL9L	1.55355	0.00572426	0.999926
PAQR8	-1.33251	0.00575751	0.999926
AC005841.1	1.76343	0.00591692	0.999926
SERPINB2	2.60093	0.00595801	0.999926
PIF1	2.76969	0.00598034	0.999926
FKBP4	1.70651	0.00601395	0.999926
ASB13	1.11786	0.00616047	0.999926
ARHGAP20	3.47264	0.0065125	0.999926
POLH	1.1323	0.00689617	0.999926
SSBP2	1.13138	0.00718171	0.999926
AC110491.2	1.41126	0.00720236	0.999926
CLCF1	1.11468	0.00726889	0.999926
ZNF295-AS1	3.19329	0.00748978	0.999926
RAB29	1.07049	0.00783981	0.999926
LPAR2	1.03673	0.00791553	0.999926
GPR65	-1.22654	0.00798715	0.999926
AKR7A3	2.03935	0.00798781	0.999926
KLHL11	1.43397	0.00842062	0.999926
CREB5	1.64595	0.00852899	0.999926
SS18	0.899896	0.00857805	0.999926
PTGS2	2.07758	0.00858283	0.999926
ASB2	1.67565	0.00861921	0.999926
CDC42EP4	1.5595	0.00940216	0.999926
TPD52	1.13246	0.0103768	0.999926
BTG2	0.966404	0.0105075	0.999926
SLC38A1	1.57579	0.0105741	0.999926
NREP	1.31594	0.0105797	0.999926
SLC19A2	0.986946	0.0108045	0.999926
LPAR3	3.36126	0.0109046	0.999926
GALNT18	3.67296	0.0109946	0.999926
SOX4	-1.30571	0.0110205	0.999926
PLEKHA8P1	1.4762	0.0112097	0.999926
ZC3HAV1L	2.01141	0.011693	0.999926
LINC02798	3.52768	0.0117791	0.999926
ARHGAP25	-0.996218	0.0118448	0.999926
FAM102B	-2.22672	0.0119119	0.999926
SPSB3	1.23113	0.0120942	0.999926
TERF2IP	0.939191	0.0121027	0.999926
RNF24	1.02028	0.0123271	0.999926
GPR35	2.48188	0.0123804	0.999926
AL390719.1	0.911275	0.0125348	0.999926
NDP	-1.58705	0.0126121	0.999926
ZNF362	0.922843	0.0127961	0.999926
KCTD15	2.63793	0.0132926	0.999926
TEX10	0.883725	0.0133207	0.999926
ANKRD36B	0.966683	0.0134448	0.999926
ECI2-DT	2.42082	0.0136957	0.999926
AC010969.1	1.99627	0.0137318	0.999926
SNX20	-0.903651	0.0150887	0.999926
CHST2	-1.63855	0.0151078	0.999926
CCDC134	1.94813	0.0153718	0.999926
AC022540.1	2.01274	0.0156708	0.999926
IL1RAP	1.21594	0.0159015	0.999926
RAB40B	1.97674	0.0159258	0.999926
ISCA1	0.854211	0.0159298	0.999926
FAM126B	0.802237	0.0163373	0.999926
HCG20	1.21337	0.01636	0.999926
AC011611.3	0.786133	0.016739	0.999926
KLHL23	4.0532	0.0169205	0.999926
CPNE8	0.768893	0.0172059	0.999926
SGMS1	0.771611	0.0175792	0.999926
ATL1	1.40797	0.0177072	0.999926
CPT1A	0.851686	0.0183419	0.999926
IER3	1.13376	0.0183736	0.999926
FSIP1	4.33303	0.0184921	0.999926
RIPK3	0.935026	0.0187131	0.999926
P4HA2	0.834069	0.0187298	0.999926
RIMS3	1.99137	0.0187648	0.999926
SEMA6B	2.49643	0.0191082	0.999926
CDC42EP3	0.730179	0.0195527	0.999926
PDE4D	2.07961	0.0196418	0.999926
SCAMP1	0.748111	0.0197329	0.999926
INHBA	0.713476	0.0198102	0.999926
OSGIN1	0.866761	0.020001	0.999926
SLCO4A1-AS1	1.21149	0.0200134	0.999926
AC037198.2	3.6803	0.0200577	0.999926
FRMD6	1.32053	0.0201502	0.999926
STK26	0.838087	0.0206767	0.999926
TENT5A	-0.699821	0.0208471	0.999926
HSPA2	2.2649	0.021333	0.999926
GXYLT1	0.713626	0.0213774	0.999926
ANKRD63	-4.81307	0.0216653	0.999926
AC015802.1	1.36342	0.0220883	0.999926
USP38	0.787148	0.0222671	0.999926
AC092919.3	2.00321	0.0224549	0.999926
IL1B	2.32679	0.0224686	0.999926
SOCS2	2.18523	0.0225667	0.999926
FAM78A	-1.29284	0.022849	0.999926
NQO1	0.753029	0.0229464	0.999926
SLC2A3	0.687095	0.0230532	0.999926
VAMP1	0.874711	0.023311	0.999926
XYLT1	1.21726	0.0235352	0.999926
AC018755.4	-1.68364	0.0237476	0.999926
TXLNG	0.835853	0.0246296	0.999926
ZNF710	-1.35654	0.0248702	0.999926
DCBLD1	0.91743	0.0249838	0.999926
E2F7	2.44484	0.0254414	0.999926
PAG1	1.20484	0.0255235	0.999926
HSPH1	1.42938	0.0255514	0.999926
TSKU	1.14011	0.0257294	0.999926
EHD1	0.643447	0.0261501	0.999926
IER3-AS1	1.34056	0.0261605	0.999926
CEBPB	-1.50024	0.0262922	0.999926
AC106782.1	3.00502	0.0264217	0.999926
THBS1	4.00417	0.0265012	0.999926
RNF216P1	0.863624	0.02654	0.999926
BRMS1L	0.79799	0.0265531	0.999926
ADGRE4P	-1.14527	0.0265954	0.999926
HHEX	-0.97406	0.0266507	0.999926
TMCC1-AS1	-2.15899	0.0267509	0.999926
DGKE	1.30743	0.0267577	0.999926
AL157955.1	-0.983232	0.0270356	0.999926
PPP2R5B	1.30377	0.02747	0.999926
SMOX	0.744166	0.0276257	0.999926
PGM3	0.789176	0.0278597	0.999926
LGALSL	-1.85998	0.0280486	0.999926
CDAN1	1.22226	0.028199	0.999926
OVOL1	0.999557	0.0282338	0.999926
MFSD5	0.711376	0.0283714	0.999926
CCNA1	0.77313	0.0288416	0.999926
RAPGEFL1	2.26657	0.0292885	0.999926
F2RL1	1.95579	0.0297321	0.999926
ERO1B	0.850565	0.0300243	0.999926
MYCL	-0.971211	0.0300747	0.999926
PXYLP1	0.961659	0.0301977	0.999926
KIT	3.65538	0.0302464	0.999926
MYC	-0.677149	0.0303411	0.999926
KIAA1324L	3.49457	0.0304496	0.999926
PALLD	-0.6131	0.0304935	0.999926
BRI3	-1.07029	0.0312447	0.999926
ATAD2B	0.852043	0.0313656	0.999926
DNAJB6	0.709527	0.0315058	0.999926
LINC01355	-1.41745	0.0315509	0.999926
VLDLR	2.18905	0.0316166	0.999926
NR2C1	0.732138	0.0328885	0.999926
TOE1	0.718177	0.0330774	0.999926
MAP3K20	0.675179	0.0337207	0.999926
MSC-AS1	0.598673	0.0341707	0.999926
MAP3K5	-0.928463	0.0346125	0.999926
BLOC1S4	-0.930514	0.0353315	0.999926
CPEB4	0.674206	0.0355688	0.999926
CABLES1	-2.28788	0.0357247	0.999926
GOLGA7B	-1.86994	0.0357583	0.999926
CCL2	0.733989	0.0359418	0.999926
CDKN1A	0.581999	0.0361754	0.999926
MSC	0.64561	0.0364065	0.999926
PALM2AKAP2	0.962293	0.036524	0.999926
LPAR6	0.607165	0.0365258	0.999926
HCAR3	1.30683	0.0368428	0.999926
SLC30A1	1.23466	0.0370395	0.999926
IKZF1	-0.744469	0.0371683	0.999926
C9orf139	-1.32352	0.0374453	0.999926
RNF216	0.654195	0.0377506	0.999926
SNX9	0.580777	0.0382466	0.999926
CREB3L4	1.13051	0.0389796	0.999926
PHLDA1	0.715481	0.039005	0.999926
RBMXL1	0.953979	0.0390512	0.999926
SLC25A38	0.754659	0.0393695	0.999926
SLC2A1	1.04391	0.0396644	0.999926
OSER1	0.844362	0.0397864	0.999926
CPEB3	-1.56589	0.040002	0.999926
LINC01890	-0.850432	0.0404626	0.999926
CACYBP	0.618686	0.0405108	0.999926
CHPF	1.39029	0.0408136	0.999926
PHF8	1.03984	0.0409469	0.999926
RASL11A	1.66974	0.0412715	0.999926
ITGB7	0.89308	0.0412997	0.999926
BAG3	0.967446	0.0413854	0.999926
LRIG1	1.172	0.0414509	0.999926
SNUPN	-0.846356	0.0416069	0.999926
TNIK	0.860762	0.0416513	0.999926
AL353708.3	1.28943	0.0416868	0.999926
TAF1	0.94278	0.0417568	0.999926
RGS19	-0.587367	0.0423641	0.999926
SLCO4A1	0.76451	0.0425453	0.999926
TIMM8A	-0.9113	0.0428019	0.999926
ZFAND2A	0.891742	0.0428498	0.999926
AL021707.5	-1.52321	0.0429614	0.999926
MT1JP	5.49693	0.0430507	0.999926
IL7	0.993881	0.0434737	0.999926
SPTY2D1OS	0.866126	0.0434893	0.999926
UBA2	0.873816	0.0437403	0.999926
MDFIC	-1.03593	0.0437647	0.999926
CERK	-0.903023	0.0440038	0.999926
SBDS	0.624827	0.0447228	0.999926
LINC00539	-1.37822	0.0450006	0.999926
SLC16A6	1.14502	0.0451038	0.999926
NEK4	0.594315	0.0451431	0.999926
DNAJA1	0.900131	0.0452694	0.999926
ICAM5	1.1768	0.0452873	0.999926
PPP2R5D	0.722006	0.0455026	0.999926
EPS15L1	0.822288	0.045818	0.999926
HBEGF	0.772352	0.0459754	0.999926
TRIM36	0.935165	0.0461387	0.999926
FOXN3-AS1	-2.45896	0.046195	0.999926
TRG-AS1	-0.962225	0.0463632	0.999926
SMAP2	1.00808	0.0464107	0.999926
ZBTB43	0.537957	0.0465106	0.999926
SGPP1	-0.939169	0.0469508	0.999926
PITPNC1	0.585936	0.0470218	0.999926
RNF217	-0.897043	0.0474502	0.999926
VEGFA	1.12738	0.0474984	0.999926
AHRR	1.95359	0.0475583	0.999926
HSPD1	0.704634	0.0479906	0.999926
TMEM170B	-1.41309	0.04837	0.999926
NRBP1	0.525734	0.0483718	0.999926
FLT3	1.62589	0.0489106	0.999926
CDK5RAP2	0.551041	0.0489295	0.999926
FAM124A	1.13735	0.0490792	0.999926
DLEU1	-1.07345	0.0491932	0.999926
MCM6	0.763032	0.0493066	0.999926
ARHGAP5	0.865209	0.0494416	0.999926
PDGFB	0.983426	0.0495741	0.999926
LMO2	-1.62175	0.0495923	0.999926
BRD4	-1.10883	0.0497749	0.999926
ZNF823	0.801917	0.0498411	0.999926
RPARP-AS1	-1.20265	0.0498422	0.999926
AIFM2	0.521031	0.049905	0.999926

## Sheet: S4
Table.S4
Genes by 12,13-diHOME alone compared to DMSO at 8-hour
Gene	log2FC	Unadjusted P	Adjusted P
GALNT18	4.35231	1.58405e-06	0.012355
ATP6V1H	0.412326	2.35581e-06	0.012355
LPAR2	0.837583	3.09907e-06	0.012355
TIMP2	-0.409437	5.85291e-06	0.0130998
EREG	2.71292	6.55154e-06	0.0130998
PDLIM2	-0.720785	6.79521e-06	0.0130998
SERPINB2	2.6915	7.66713e-06	0.0130998
HGD	1.0248	1.51415e-05	0.0226366
STAG3	-0.680831	1.95294e-05	0.0259524
MAP1LC3B	0.270855	2.37956e-05	0.0284595
GPR68	1.94692	3.34562e-05	0.0363761
NQO1	0.932961	4.44449e-05	0.040193
DIPK1A	0.758744	4.55334e-05	0.040193
GARRE1	0.654974	4.70486e-05	0.040193
EVI5	0.418234	5.34092e-05	0.0425849
CHMP4C	0.481584	6.73916e-05	0.0466048
SLC17A5	0.367332	6.85203e-05	0.0466048
CDKN1A	0.499228	7.01411e-05	0.0466048
LRG1	2.13977	7.68952e-05	0.04713
TRIM39	0.301287	7.88127e-05	0.04713

## Sheet: S5
Table.S5
Genes by combinatorial treatment (diHOME + Pnut) compared to DMSO at 8-hour
Gene	log2FC	Unadjusted P	Adjusted P
TDP2	0.794022	2.06853e-06	0.0127805
LRG1	1.85947	2.13722e-06	0.0127805
CYP1A1	4.47656	4.96564e-06	0.0159944
CREB5	2.24195	8.23252e-06	0.0159944
FAM124B	-2.25735	9.66124e-06	0.0159944
MYL12B	0.229637	9.99229e-06	0.0159944
RPS19BP1	0.363209	1.03556e-05	0.0159944
RAD51D	-1.16502	1.19531e-05	0.0159944
GCLM	3.14391	1.21425e-05	0.0159944
USP16	0.607216	1.43462e-05	0.0159944
HSPA6	7.52184	1.5378e-05	0.0159944
NSMCE2	0.663548	1.68638e-05	0.0159944
CFAP99	2.34211	1.86194e-05	0.0159944
URB2	-1.03156	1.87225e-05	0.0159944
NQO1	0.68255	2.15958e-05	0.017219
TNFSF9	3.21272	2.30624e-05	0.0172392
PHACTR1	1.41416	2.75687e-05	0.0178024
H2BC11	3.43655	2.81275e-05	0.0178024
IL10RB	-1.21102	2.96619e-05	0.0178024
SDHB	0.354822	2.99887e-05	0.0178024
TXN	1.08772	3.12585e-05	0.0178024
SRXN1	2.82281	3.36031e-05	0.0179437
RILPL2	0.637906	3.73526e-05	0.0179437
DUSP4	2.5973	3.88479e-05	0.0179437
PIK3CD	-0.727058	3.9784e-05	0.0179437
ATP6V0E1	0.355856	4.00492e-05	0.0179437
TMEM59	0.271131	4.05083e-05	0.0179437
ADM	2.33733	4.27974e-05	0.0182806
EIF1B	1.34325	4.48204e-05	0.0184846
SNRPD2	0.330424	4.94332e-05	0.0194758
GSTM3	2.05785	5.04807e-05	0.0194758
EREG	2.86633	5.73677e-05	0.0200964
CES2	-0.714036	5.82953e-05	0.0200964
UBE3D	0.408501	5.9338e-05	0.0200964
CLDND1	1.23069	6.08364e-05	0.0200964
VAMP1	1.79454	6.20077e-05	0.0200964
CCL20	4.24315	6.2171e-05	0.0200964
YPEL5	0.801031	6.9101e-05	0.0211735
FCAR	1.88909	6.93156e-05	0.0211735
TBC1D15	1.03349	7.08142e-05	0.0211735
INTS2	-0.819833	7.8658e-05	0.0223579
RIT1	1.61395	7.8746e-05	0.0223579
KCTD20	0.391519	8.03838e-05	0.0223579
ETS2	1.3422	8.55271e-05	0.0226228
OSER1	1.94256	8.56655e-05	0.0226228
CCDC93	0.622217	8.71801e-05	0.0226228
TRIM5	0.798878	9.68384e-05	0.0226228
CUL9	-0.691965	9.80104e-05	0.0226228
CRYM	2.31817	9.82698e-05	0.0226228
GALNT18	3.7917	9.85474e-05	0.0226228
COX17	0.705033	0.000100815	0.0226228
RPL36AL	0.558366	0.000101745	0.0226228
DPYSL3	2.17834	0.000103538	0.0226228
SIGLEC9	-0.704503	0.000104623	0.0226228
ATF4	1.01046	0.000104931	0.0226228
ZNF800	0.417736	0.000107339	0.0226228
PSMA3	0.868068	0.000107818	0.0226228
RNF13	0.360645	0.000111795	0.0230529
AIFM2	1.04867	0.000117313	0.0230929
PSMC6	1.1123	0.000119432	0.0230929
CDKN1A	1.1924	0.000121718	0.0230929
ANKRD27	-0.391234	0.000127447	0.0230929
BPGM	0.614062	0.000127806	0.0230929
CHMP5	0.623428	0.000129186	0.0230929
PKN3	-0.71603	0.000130157	0.0230929
ARRDC4	2.10918	0.00013161	0.0230929
LANCL1	-0.5663	0.000132695	0.0230929
PPA2	0.278813	0.000132761	0.0230929
MEI1	0.545478	0.000135365	0.0230929
MT1X	3.46617	0.00013574	0.0230929
IER3	1.54644	0.000139393	0.0230929
ABTB2	1.70078	0.000140877	0.0230929
CASP4	1.09001	0.000140952	0.0230929
TRIM16	1.43792	0.000144753	0.0231566
CDKN1C	4.06522	0.000146194	0.0231566
PRDX1	0.549879	0.000148001	0.0231566
AKR1B10	5.55957	0.000150777	0.0231566
CLUAP1	-1.08518	0.000151021	0.0231566
MT1G	3.5985	0.000153416	0.023226
RPS20	0.550336	0.000159393	0.0233901
FRG1	0.289883	0.000159672	0.0233901
HAVCR1	1.87985	0.000160367	0.0233901
UFC1	0.504321	0.000163135	0.0235071
UBE2D1	0.642652	0.000165653	0.0235858
ANXA1	0.969824	0.000168698	0.0235876
HBEGF	2.27511	0.00016961	0.0235876
NUFIP2	0.661255	0.000179991	0.0246922
GABARAPL2	0.377084	0.000184052	0.0246922
CCDC30	1.98658	0.000184114	0.0246922
NDE1	-0.847176	0.00019336	0.0246922
NCAPD3	-0.48906	0.000196358	0.0246922
SNX9	0.868831	0.000197006	0.0246922
IL1A	2.38708	0.000197523	0.0246922
TUBGCP6	-0.544344	0.000197549	0.0246922
DDIT4	1.63673	0.000198116	0.0246922
C2CD5	-0.852701	0.000198198	0.0246922
ZFAND2A	4.47815	0.000200643	0.0247391
KTN1	0.476457	0.000208965	0.0248466
HINT1	0.650984	0.000210214	0.0248466
DIPK2A	-0.740114	0.000211983	0.0248466
TMPO	-0.582075	0.000213267	0.0248466
ATP6V1F	0.281414	0.000216956	0.0248466
HSPA1B	4.90157	0.000218252	0.0248466
MTHFD2L	1.0211	0.000222092	0.0248466
DNTTIP2	1.26647	0.000223475	0.0248466
P4HA2	0.587007	0.000224738	0.0248466
ZNF485	-1.69652	0.000226154	0.0248466
PPP2R3C	0.518697	0.000227875	0.0248466
DHODH	-1.18387	0.000231563	0.0248466
ABCB5	1.87214	0.000231668	0.0248466
SEM1	0.716106	0.000240188	0.0248466
OCIAD1	0.201718	0.000240825	0.0248466
H2AC6	1.53308	0.00024248	0.0248466
PXDC1	0.859048	0.000243345	0.0248466
WAC	0.718595	0.000249123	0.0248466
BCS1L	-0.920564	0.000252989	0.0248466
HUS1	0.610832	0.000254616	0.0248466
BCL9L	1.42404	0.000256565	0.0248466
HTRA3	4.92324	0.000256646	0.0248466
H3C6	1.50528	0.00025708	0.0248466
GBE1	1.04957	0.000257815	0.0248466
HDAC7	-0.977222	0.000263602	0.0248466
IKBKB	-0.703121	0.000264686	0.0248466
ANKFY1	-0.583295	0.000264916	0.0248466
ZFP90	-1.004	0.000268091	0.0248466
MYBBP1A	-0.583585	0.00027282	0.0248466
DDHD1	0.977261	0.000275409	0.0248466
KCNE1B	1.48445	0.000277551	0.0248466
TIPARP	2.19022	0.000281158	0.0248466
HSDL2	0.286427	0.000283597	0.0248466
CYSTM1	0.305695	0.000284041	0.0248466
ZNF691	0.892378	0.000286133	0.0248466
ZNF710	-1.62756	0.000286444	0.0248466
SLTM	0.306077	0.000289486	0.0248466
NDOR1	-0.489381	0.00028966	0.0248466
MAP1LC3B2	1.45865	0.000289875	0.0248466
MMACHC	0.504596	0.000290221	0.0248466
TXNRD1	1.20159	0.000291208	0.0248466
DHX57	-0.79301	0.000291598	0.0248466
POMP	0.697432	0.000294555	0.0248466
NSUN3	1.44989	0.000296578	0.0248466
PSRC1	-2.29243	0.000297347	0.0248466
CAMTA1	0.419048	0.00029746	0.0248466
PTH2R	3.70939	0.000305958	0.0248466
PHF1	1.45081	0.000308846	0.0248466
MT2A	2.49215	0.00030931	0.0248466
MPC2	0.430292	0.000313664	0.0248466
ARHGAP25	-1.59892	0.000314431	0.0248466
CILP2	2.35721	0.000315138	0.0248466
FAM161B	0.572868	0.000315905	0.0248466
ATP6V1G1	0.885448	0.000317063	0.0248466
DENND4B	-0.80833	0.000319232	0.0248466
SOD1	1.0803	0.0003229	0.0248466
PCSK7	-0.510676	0.000326166	0.0248466
SSX2IP	-0.52059	0.000326957	0.0248466
SNW1	0.569375	0.000328324	0.0248466
CRYAB	5.10271	0.000329608	0.0248466
RRN3	0.83293	0.000332826	0.0248466
LOXL3	-0.632857	0.000334664	0.0248466
SERTAD1	1.319	0.000335504	0.0248466
INPP5K	0.590748	0.000335561	0.0248466
RAB3D	-0.902424	0.000336551	0.0248466
TMEM135	0.859462	0.000342479	0.0251291
IL36B	3.06644	0.000346927	0.0251371
TIAM2	-0.764866	0.000347131	0.0251371
CCL3	1.7137	0.000348892	0.0251371
CXCR5	1.61667	0.000358656	0.0254635
CYTH4	-0.618096	0.000360959	0.0254635
ADK	0.698857	0.00036135	0.0254635
BANP	1.5231	0.00036194	0.0254635
BNIP3	1.0598	0.000369648	0.0257259
BRCA2	1.47106	0.000369971	0.0257259
CEBPZ	0.470341	0.000374739	0.0259068
EMC3	0.832126	0.000380184	0.0261322
VGLL4	-0.809148	0.000387079	0.0264541
SUCLG1	0.445834	0.000396597	0.0269506
OSGIN1	2.35094	0.000399797	0.0270076
RAB3GAP2	-0.19615	0.000406279	0.0270076
DUS2	-0.569581	0.000410002	0.0270076
SKP2	-1.17497	0.000411782	0.0270076
DEPDC5	-0.672241	0.000412685	0.0270076
SKP1	0.637981	0.000412976	0.0270076
TBCA	0.891554	0.000415264	0.0270076
CSRNP1	2.27736	0.000417921	0.0270076
FLI1	-1.49183	0.000421518	0.0270076
TNPO1	1.05061	0.000424133	0.0270076
H2BC4	2.55192	0.000426786	0.0270076
POU2F2	-2.04413	0.000429779	0.0270076
PELO	1.84016	0.000430905	0.0270076
SHF	2.42382	0.000432458	0.0270076
MT1A	5.14762	0.000436186	0.0270076
PNPLA8	1.46126	0.000437485	0.0270076
TALDO1	0.566863	0.000438818	0.0270076
TBC1D7	1.06418	0.000440577	0.0270076
CEP164	-0.622298	0.000441708	0.0270076
ARID5A	0.661402	0.000442599	0.0270076
HSPA1A	3.99892	0.00044713	0.0271455
COX6B1	0.262391	0.000450302	0.0271542
NACA	0.37821	0.000451814	0.0271542
TNRC18	-0.669319	0.000459314	0.0272607
PSMA4	0.766959	0.000459887	0.0272607
MSH6	-0.351195	0.000461712	0.0272607
TMEM70	0.608471	0.00046684	0.0272607
HMOX1	2.93643	0.000470911	0.0272607
NDUFA4	0.477612	0.000471686	0.0272607
SEC61B	0.705083	0.000477555	0.0272607
TMCO1	0.312496	0.000477948	0.0272607
CDC25A	-1.41821	0.000479706	0.0272607
DNAJC18	1.237	0.000480481	0.0272607
ZNF330	0.59453	0.000483738	0.0272607
ALDOA	1.18814	0.000488401	0.0272607
CAD	-1.30749	0.00049011	0.0272607
KIF24	0.848424	0.000490792	0.0272607
SDF2	0.628935	0.000492183	0.0272607
C1orf21	-0.500465	0.000494563	0.0272607
LRRC8E	1.62948	0.000495884	0.0272607
MRNIP	1.23059	0.000498365	0.0272607
TRIM66	-1.8396	0.000500328	0.0272607
SPIN1	0.334043	0.000501537	0.0272607
MZT2A	-0.225576	0.000504204	0.0272607
ANAPC7	-0.422979	0.000505694	0.0272607
ABCA5	0.508482	0.000511458	0.0272607
C1D	0.38168	0.000519406	0.0272607
ARL10	-0.63131	0.000527816	0.0272607
HRH2	-1.84798	0.000530451	0.0272607
RECQL5	-0.596522	0.000534777	0.0272607
HGD	1.32077	0.000536467	0.0272607
SVBP	0.902333	0.000537015	0.0272607
CCL3L3	2.09939	0.000542608	0.0272607
IFTAP	0.666007	0.000544256	0.0272607
MMP1	3.90698	0.000546907	0.0272607
MLLT11	2.58654	0.000548021	0.0272607
RIN2	-2.35793	0.000548924	0.0272607
KCMF1	1.09481	0.000550117	0.0272607
SMYD3	0.212793	0.000551862	0.0272607
ARHGAP1	-0.907187	0.000552534	0.0272607
IRAK2	1.36364	0.000553735	0.0272607
RABL2B	-0.647212	0.000556611	0.0272607
TXNL1	1.41865	0.000558785	0.0272607
LRRC3	-0.958347	0.000559403	0.0272607
PIM1	1.79911	0.000560011	0.0272607
NDUFS5	0.307172	0.000560868	0.0272607
RTN3	0.472504	0.000561961	0.0272607
CDC42SE1	0.850425	0.00056382	0.0272607
ST3GAL5	-0.494453	0.000564504	0.0272607
UBL5	0.51518	0.000568106	0.0272607
AGBL5	0.31747	0.000569726	0.0272607
PANK3	0.625671	0.000570723	0.0272607
ERMAP	0.713085	0.000572273	0.0272607
INKA2	-1.16366	0.000573789	0.0272607
ZBTB1	0.642438	0.000574695	0.0272607
CMC2	0.480342	0.000576908	0.0272607
TPT1	0.832542	0.000577697	0.0272607
PFDN2	0.720334	0.000581817	0.0272607
MRPL17	-0.432387	0.000583765	0.0272607
SBDS	0.769224	0.000588756	0.0272607
ZNF143	1.11023	0.000594118	0.0272607
SLC15A5	2.08251	0.000597581	0.0272607
CDK5RAP2	1.50545	0.000600017	0.0272607
NOP56	-0.405049	0.000607852	0.0272607
EPC2	0.452337	0.000611031	0.0272607
UBAP1	1.1823	0.000612766	0.0272607
DNAJB1	3.53356	0.000613451	0.0272607
XPC	-0.793041	0.000613455	0.0272607
SERPINB2	4.01845	0.000613978	0.0272607
RAB18	0.798991	0.000620751	0.0272607
KLHL6	0.78649	0.000622406	0.0272607
PLEKHO2	-0.446051	0.000624915	0.0272607
TNFSF18	3.56277	0.000627781	0.0272607
TRIT1	-0.53463	0.000629245	0.0272607
OSTM1	0.274693	0.000632494	0.0272607
TICRR	-1.28914	0.000634637	0.0272607
BLVRB	0.718862	0.000636028	0.0272607
CYB5R4	0.800898	0.000637049	0.0272607
MTR	-0.5394	0.000637937	0.0272607
PTPN18	-0.618948	0.000639383	0.0272607
LBH	2.46285	0.000646716	0.0272607
ZNF772	-1.07466	0.000648116	0.0272607
ANGPTL4	2.24181	0.000649505	0.0272607
PSMA6	1.09245	0.000650669	0.0272607
PGBD5	-2.09925	0.000651617	0.0272607
CPSF1	-0.380562	0.000652907	0.0272607
MMS22L	-0.81116	0.000655516	0.0272607
TNF	1.42698	0.000657892	0.0272607
ERRFI1	2.00613	0.000661819	0.0272607
SPTBN4	2.96908	0.000663262	0.0272607
COPS5	0.385975	0.00066842	0.0272607
FRMD6	0.923174	0.000674654	0.0272607
FTCD	4.46666	0.000675247	0.0272607
CDC42EP3	0.874116	0.000675684	0.0272607
STK17A	1.22693	0.000677535	0.0272607
GCNT1	-1.2346	0.000677551	0.0272607
USP38	1.34564	0.000678726	0.0272607
GFI1B	0.977016	0.000678983	0.0272607
SEC61G	0.799436	0.000680389	0.0272607
MORC3	1.09803	0.000680513	0.0272607
FBF1	-1.11689	0.000684806	0.0272607
MOV10	-0.633068	0.000685732	0.0272607
STYX	-0.470155	0.000686122	0.0272607
KIF1B	0.691455	0.000688344	0.0272607
PSMC2	0.522153	0.000688863	0.0272607
COPE	0.293007	0.000691035	0.0272607
DNAJB4	2.61234	0.000691941	0.0272607
RB1CC1	1.18903	0.000693259	0.0272607
CRY1	1.28113	0.000695194	0.0272607
ZNF888	-0.712731	0.00069998	0.0272878
SLC12A8	2.24214	0.000700447	0.0272878
SQSTM1	1.25897	0.000708092	0.027496
SNAPC2	-0.560683	0.000711971	0.0275089
MKLN1	0.572996	0.000714361	0.0275089
CLCF1	1.70751	0.000715323	0.0275089
NBPF1	-0.728229	0.000717823	0.0275165
URB1	-1.04548	0.000725161	0.02768
CHIC2	1.06913	0.000727583	0.02768
MED4	0.351273	0.000729031	0.02768
DNAH3	4.86644	0.000736199	0.0278637
RNF227	-0.958789	0.000744032	0.0280714
PCGF5	0.582234	0.000752501	0.0283016
ANKRD12	0.988354	0.000759206	0.0284643
CCDC88C	-1.19224	0.000768761	0.0287324
PLXNB2	-0.89735	0.000772486	0.0287616
OXER1	-1.06747	0.000774349	0.0287616
SLC38A2	0.588339	0.000780587	0.0289035
FTL	0.348287	0.000785077	0.0289252
MT1E	3.16059	0.000786011	0.0289252
SLC7A11	1.39184	0.000790008	0.0289831
TSPAN13	0.924392	0.000793181	0.0290105
NPLOC4	0.810722	0.000796292	0.0290355
TBC1D14	-1.06939	0.000799473	0.029041
ALAS1	1.19233	0.000802319	0.029041
TFPI	1.14048	0.000803725	0.029041
SIGLEC14	-1.21934	0.000813592	0.0291685
EEF2K	-1.681	0.000814191	0.0291685
COQ10B	0.929987	0.000816523	0.0291685
CWF19L1	0.406237	0.000818708	0.0291685
RPS13	0.498809	0.00081945	0.0291685
NEU1	0.618394	0.000830961	0.0294536
RNF24	0.969629	0.000835955	0.0294536
PPP1R15B	1.20869	0.000836117	0.0294536
FAM114A1	-0.753087	0.000838323	0.0294536
CAMKK2	-0.898277	0.000841053	0.0294536
PROK2	3.33402	0.00084466	0.0294536
PSMB7	1.2558	0.000844698	0.0294536
ADGRE5	-0.74742	0.000856964	0.0297407
AKR1C1	3.75874	0.000857904	0.0297407
IKZF1	-1.39869	0.000876739	0.0303058
ZNF671	-1.13893	0.000881118	0.0303694
PKMYT1	-1.13845	0.000893975	0.0306236
RSL24D1	0.814911	0.000900639	0.0306236
FAM177A1	0.566495	0.000901424	0.0306236
E2F6	1.13486	0.000902616	0.0306236
EID3	1.8449	0.000909269	0.0306236
MAGOH	0.52	0.000909811	0.0306236
SSR2	0.552283	0.000910846	0.0306236
STOX2	2.42513	0.000911207	0.0306236
VEGFA	1.75611	0.000911539	0.0306236
ZFP30	-1.08356	0.000914566	0.0306393
SLC3A2	0.685057	0.000927869	0.030766
SBK3	4.11652	0.000929253	0.030766
GMPR2	0.238609	0.00092988	0.030766
PIGS	-0.608134	0.0009303	0.030766
SH3BP2	-0.525286	0.000931211	0.030766
UNC13C	3.03658	0.000939241	0.0308703
STARD3NL	0.513534	0.000940407	0.0308703
NLE1	-1.19754	0.000949581	0.0308703
ACP6	-1.10763	0.000952889	0.0308703
EGF	2.8437	0.000955533	0.0308703
TAX1BP1	0.686326	0.000956635	0.0308703
TVP23B	0.863442	0.000957981	0.0308703
MTSS1	-0.978255	0.000961599	0.0308703
GATA2	4.62393	0.000968889	0.0308703
SARAF	0.406439	0.000972387	0.0308703
EGLN3	2.32342	0.000972957	0.0308703
ANXA5	0.359458	0.000973926	0.0308703
LPXN	0.566106	0.000977784	0.0308703
SEC62	0.467354	0.000977845	0.0308703
AGO2	0.708616	0.000979759	0.0308703
BTBD11	2.06501	0.000980273	0.0308703
DDX42	-0.507191	0.000980827	0.0308703
ADM2	1.03001	0.000984421	0.0308703
TRAF2	0.497233	0.000984577	0.0308703
SRP14	0.454298	0.000987197	0.0308703
DCTN6	0.606006	0.000988571	0.0308703
TSEN15	-0.406639	0.000994295	0.0309682
RELT	1.03898	0.00100053	0.0310813
IL21R	-1.48305	0.0010032	0.0310837
FAH	0.399898	0.00101491	0.0312222
CEP192	-0.88772	0.00101908	0.0312222
FRMD4A	-1.37858	0.00101951	0.0312222
RAB38	1.68548	0.00102076	0.0312222
ST8SIA4	-1.86382	0.00102128	0.0312222
FLCN	0.866704	0.00102334	0.0312222
LMCD1	3.7796	0.00103262	0.0314252
EHD4	-0.995685	0.00105192	0.0319314
NSRP1	0.560391	0.00105704	0.0320055
TANK	0.680474	0.00106119	0.0320151
UBE2D3	0.593503	0.00106775	0.0320151
MAFB	-1.48677	0.00107189	0.0320151
RABL2A	-0.634079	0.00107275	0.0320151
ZNF281	-0.367773	0.00107303	0.0320151
SPHK1	0.740036	0.00107549	0.0320151
USP15	0.754118	0.00107662	0.0320151
CEP57	-0.438581	0.00107877	0.0320151
NDEL1	0.844105	0.00108442	0.0321031
WASF1	1.45778	0.00109225	0.032255
ZFAND5	1.13684	0.00109844	0.0323581
ZC3H12D	-1.95904	0.00110595	0.0324992
CASP2	-0.836747	0.00111015	0.0325235
LYRM2	0.354569	0.00111222	0.0325235
MYO1F	-0.559986	0.00112057	0.0325529
ALDH3B1	-0.562089	0.00112304	0.0325529
NQO2	0.889432	0.00112692	0.0325529
ARMC7	-0.804739	0.00112812	0.0325529
POLE4	0.594959	0.00113186	0.0325529
CBX8	-1.5388	0.00113236	0.0325529
IP6K2	0.596929	0.0011368	0.0325529
PCNX3	-0.81854	0.00113931	0.0325529
GOLPH3L	-0.787758	0.00114021	0.0325529
PPM1F	-0.619859	0.0011459	0.0325529
PPP2CA	0.946648	0.00114744	0.0325529
MPHOSPH9	-0.53482	0.00114797	0.0325529
NRDC	0.706688	0.00115077	0.0325529
GABPB1	0.506822	0.00115133	0.0325529
CSTB	0.30479	0.00116331	0.0326409
THTPA	-0.767813	0.00116542	0.0326409
TRAF3	0.592543	0.00116739	0.0326409
DNAJA1	1.65202	0.00116807	0.0326409
NECAB2	4.2008	0.00117081	0.0326409
FBXO30	1.77403	0.00117223	0.0326409
C1orf52	1.12018	0.00117355	0.0326409
AKR1B1	1.25608	0.00118469	0.0328744
SLC36A3	1.49933	0.00119225	0.0330077
KLHL32	1.78983	0.00120153	0.0331878
PRAM1	-1.05586	0.00121236	0.033269
ARHGAP30	-0.687323	0.0012192	0.033269
TFEC	0.773458	0.00121962	0.033269
FAM171B	3.11755	0.00122067	0.033269
ABL1	-0.665529	0.00122091	0.033269
FANCA	-0.409628	0.00122116	0.033269
GCNT4	1.71933	0.00122722	0.0332705
JADE1	-0.839903	0.00122854	0.0332705
CIR1	1.02359	0.00123224	0.0332705
ATP8B1	-0.788506	0.00123634	0.0332705
EPHB1	2.07524	0.00123938	0.0332705
PIGM	-1.33262	0.00124126	0.0332705
ATRIP	-0.901798	0.00124399	0.0332705
PIGW	-0.749382	0.00124838	0.0332705
CKS2	2.04924	0.00125077	0.0332705
LIF	1.8226	0.00125302	0.0332705
NUP93	-0.534409	0.00125534	0.0332705
SEMA6B	2.41265	0.00125704	0.0332705
FGFR1OP2	0.41812	0.00125738	0.0332705
STX6	-0.823334	0.00126324	0.0333023
RLF	1.10117	0.00126518	0.0333023
HAGHL	-0.595228	0.00126914	0.0333023
NUP160	-0.700314	0.00126972	0.0333023
FXR2	1.12103	0.00127396	0.0333404
STON2	2.98962	0.00127769	0.0333488
C21orf58	-2.56098	0.00127986	0.0333488
XRCC5	0.22417	0.00128706	0.0334134
PPP1R21	-0.810944	0.00129413	0.0334134
CDK7	0.687499	0.00129414	0.0334134
UQCRH	0.402552	0.00129611	0.0334134
PDRG1	0.893484	0.00129631	0.0334134
RPL24	0.657424	0.00130098	0.0334529
STK3	0.979187	0.00130343	0.0334529
LGI2	-1.75643	0.00130633	0.0334553
LYRM4	0.221991	0.00131539	0.0334565
USP12	1.33924	0.00131944	0.0334565
SIRT7	0.702338	0.00132033	0.0334565
EIF1	0.892548	0.00132192	0.0334565
KEAP1	0.870867	0.00132468	0.0334565
MAFG	1.68665	0.00132569	0.0334565
OCSTAMP	-1.32858	0.00132961	0.0334565
STK36	-0.771048	0.00133734	0.0334565
MYNN	0.718165	0.00133967	0.0334565
ATP6V1C1	0.708196	0.00134139	0.0334565
IL6ST	0.733163	0.00134341	0.0334565
NBPF14	-0.447427	0.00134365	0.0334565
CFLAR	0.503365	0.00134701	0.0334565
PSMD14	1.11432	0.00134765	0.0334565
PSMD12	1.20208	0.00134833	0.0334565
FNIP2	0.850552	0.00135404	0.0334887
JPT1	-0.44958	0.00135751	0.0334887
DPYSL2	-0.52974	0.00135886	0.0334887
H6PD	-0.566115	0.00136404	0.0334887
PDCL	1.19403	0.00136628	0.0334887
TOX2	2.05792	0.00136958	0.0334887
NSMAF	0.589877	0.00137557	0.0334887
CDC5L	0.410921	0.00137696	0.0334887
SRGN	0.652747	0.00137701	0.0334887
RCAN1	1.73965	0.00137763	0.0334887
TANGO6	-0.529203	0.00138072	0.0334958
CDS2	0.408545	0.00138648	0.0334982
PLA2G4C	0.748116	0.00138897	0.0334982
ATP6V1E1	0.561654	0.00138922	0.0334982
C15orf40	0.334238	0.00139482	0.0335344
KANSL3	0.627244	0.00139839	0.0335344
BAMBI	2.68139	0.00139914	0.0335344
ITPRIPL1	-1.19558	0.00140868	0.0336315
TSGA10	1.35329	0.00140881	0.0336315
TONSL	-1.09426	0.00141542	0.0336649
SRP54	0.412759	0.00141584	0.0336649
NAB2	-0.578026	0.00142714	0.0338498
DNAJB9	1.65066	0.00142932	0.0338498
PPIF	0.775994	0.00143211	0.0338498
HMGA2	2.34697	0.00143913	0.033881
PHF5A	0.674907	0.00143974	0.033881
ATP6V1H	0.593412	0.00144534	0.033881
CCDC121	-1.06383	0.00144903	0.033881
SLC30A5	0.427601	0.00144947	0.033881
GPR18	-0.638613	0.00145042	0.033881
BRF2	1.78488	0.00145392	0.0338966
ABCC10	-0.447426	0.00145685	0.0338988
FKBP4	1.97887	0.00146478	0.0340068
ATAD5	-0.879156	0.00146718	0.0340068
BARD1	-1.32618	0.00148451	0.0343319
ATP6V1D	0.609478	0.00148801	0.0343319
MRI1	-0.725665	0.00149387	0.0343319
CMTM8	1.167	0.00149536	0.0343319
OSBPL7	-2.05762	0.00149556	0.0343319
PPP1R15A	1.98737	0.00150853	0.0344686
TTC1	0.897582	0.00151	0.0344686
EIF5	1.16023	0.00151018	0.0344686
COG5	0.385259	0.00151304	0.0344686
PMPCB	0.194891	0.00151945	0.0345488
SIVA1	-0.513492	0.00152507	0.03459
ACOT11	-0.71551	0.00152819	0.03459
AFF4	1.36824	0.00153131	0.03459
ETFDH	0.439941	0.00153284	0.03459
ATG12	0.600768	0.00155101	0.0346291
DNAJC6	2.16291	0.00155642	0.0346291
EFHB	1.29138	0.00155852	0.0346291
ARL8B	0.518846	0.00155912	0.0346291
CHMP2B	0.905197	0.00156047	0.0346291
ATG5	0.825321	0.00156292	0.0346291
DNAJA4	3.16283	0.00156621	0.0346291
ME1	0.821311	0.00156861	0.0346291
NEK3	-1.25434	0.0015724	0.0346291
SEPHS2	0.486787	0.00157255	0.0346291
ABHD3	0.780636	0.00157391	0.0346291
GMIP	-0.518608	0.00158003	0.0346291
GIMAP7	-2.55153	0.00158217	0.0346291
CAPN3	-1.02121	0.00158504	0.0346291
GOLGA4	0.782162	0.00158557	0.0346291
C11orf58	0.31027	0.00158731	0.0346291
BIN1	0.458185	0.00158934	0.0346291
ADAT1	-0.631071	0.0015913	0.0346291
ZNF641	-0.681221	0.00159219	0.0346291
SAMD8	0.763159	0.00159247	0.0346291
GAPDH	0.56035	0.00159661	0.034656
MRPL50	0.481259	0.00160191	0.0347081
PAIP2	0.538733	0.00160797	0.0347763
CHORDC1	2.55588	0.00162229	0.0350228
PLEKHM1	0.812814	0.00162584	0.0350361
MSTO1	-0.751923	0.00163225	0.0350612
RORA	1.56976	0.00163781	0.0350612
LACTB2	0.4957	0.00163792	0.0350612
PFDN1	0.390597	0.00163873	0.0350612
PRELID3B	0.370255	0.00164307	0.0350914
CCDC170	-1.12228	0.00164715	0.0351157
COPS2	1.06196	0.00165318	0.0351187
LYPD1	-1.51462	0.0016534	0.0351187
SMAP2	0.471696	0.0016561	0.0351187
NOSIP	0.669965	0.00165983	0.0351356
CASP8AP2	-0.97087	0.00166373	0.0351558
APOBR	-0.543868	0.00168396	0.0354957
GLRX3	0.62115	0.0016906	0.0354957
ACTN2	3.82422	0.0016931	0.0354957
TCTN1	-0.579288	0.00169502	0.0354957
ZNF222	1.48042	0.00169848	0.0354957
PNKD	-0.440892	0.00169882	0.0354957
TRIP10	0.867589	0.00170156	0.0354957
RHOBTB2	-0.716009	0.00170808	0.0354957
KNOP1	-0.973387	0.00171218	0.0354957
MRPS36	0.39025	0.00171493	0.0354957
ECPAS	0.430423	0.00171669	0.0354957
ALDH1B1	-1.55346	0.00172158	0.0354957
STPG1	1.05965	0.00172267	0.0354957
PLRG1	0.578591	0.0017234	0.0354957
SGSM1	3.93546	0.0017248	0.0354957
HIRIP3	-0.61451	0.0017364	0.0354957
GALNTL6	3.40081	0.00173738	0.0354957
PNLIPRP3	3.49885	0.00174233	0.0354957
RCHY1	0.65836	0.0017428	0.0354957
HBP1	0.757997	0.00174284	0.0354957
SMIM3	0.860086	0.00174419	0.0354957
ARID3B	1.22018	0.00174511	0.0354957
PYCR3	-1.27357	0.00174992	0.0355331
TBC1D32	-0.758421	0.00176174	0.0355938
RASA1	-0.786577	0.00176198	0.0355938
RAB3IP	0.487613	0.00176732	0.0355938
DCAF7	-0.289446	0.00176921	0.0355938
ZNF267	1.04411	0.00177054	0.0355938
MMADHC	0.371531	0.00177293	0.0355938
SPRY2	-1.23026	0.00177374	0.0355938
CACFD1	0.648681	0.00179282	0.0357986
LAIR1	-0.945321	0.00179459	0.0357986
GTF2B	0.956378	0.0017973	0.0357986
UBE2K	1.20768	0.00179831	0.0357986
VDR	1.1491	0.00180827	0.0357986
FCRL6	-1.37402	0.00181149	0.0357986
PSMB4	1.15902	0.00181441	0.0357986
BTF3	0.442364	0.00181634	0.0357986
AHI1	0.97073	0.00181873	0.0357986
PLEKHH1	0.594566	0.00182079	0.0357986
GLG1	-0.236252	0.00182569	0.0357986
SLCO4A1	1.06222	0.00182601	0.0357986
BRPF1	-0.421367	0.00182993	0.0357986
WDR3	-0.656279	0.00183101	0.0357986
LRP12	0.825818	0.00183102	0.0357986
SELENOK	1.20894	0.00183424	0.0357986
PTGS2	2.96124	0.00183483	0.0357986
ASB2	0.784325	0.0018394	0.0358294
FN3KRP	-0.911326	0.00184359	0.0358527
SPINK1	3.42291	0.00184702	0.035861
SPAG8	-1.76384	0.00185163	0.0358923
ERO1B	0.78651	0.00185789	0.0359057
EPC1	0.586867	0.00186481	0.0359057
TMEM45B	0.822475	0.00186821	0.0359057
SLC19A2	1.3866	0.00187094	0.0359057
TARS1	0.503353	0.0018738	0.0359057
H4C3	-1.01901	0.0018739	0.0359057
TRIAP1	-0.6896	0.00187524	0.0359057
ANKUB1	0.378521	0.00187634	0.0359057
ISCA1	0.794122	0.00188361	0.0359638
EMC2	0.333917	0.00188699	0.0359638
SNX16	1.17733	0.00189046	0.0359638
SLC39A8	-0.842346	0.00189141	0.0359638
HMGXB3	0.326308	0.00189753	0.0360229
ZNF577	-0.740664	0.0019079	0.0360433
CCDC117	1.14125	0.00190874	0.0360433
SETD1B	-0.373776	0.00191011	0.0360433
NFE2L2	0.663905	0.00191356	0.0360433
ZDHHC12	-0.500713	0.00191367	0.0360433
SUGP2	-0.360726	0.00192704	0.036238
UBC	0.989094	0.00193886	0.036348
TTF2	-0.574042	0.0019401	0.036348
UHRF1BP1L	0.920963	0.0019449	0.036348
ARRDC1	-0.920996	0.00194504	0.036348
ANKRD1	5.79565	0.00195	0.0363533
GSTP1	0.303624	0.0019514	0.0363533
MRM1	-1.04642	0.00196781	0.0366019
NLRX1	-1.50979	0.00197167	0.0366155
ADGRA2	1.65413	0.00197861	0.0366155
GIPR	3.97618	0.00198172	0.0366155
RGS19	-0.996669	0.00198331	0.0366155
PANX2	1.71617	0.00198404	0.0366155
PSMB5	0.882011	0.00198946	0.0366155
TATDN1	0.375004	0.00198997	0.0366155
LRCH4	-0.558293	0.00199839	0.0367059
HSPA9	1.09511	0.00200103	0.0367059
SPTY2D1OS	1.18371	0.00201086	0.0367988
AP3M2	-0.675534	0.00201224	0.0367988
LBHD1	-0.651297	0.00202877	0.0369009
KBTBD8	2.01449	0.00204363	0.0369009
CKAP2	-0.772313	0.00204371	0.0369009
FCHO1	-0.972946	0.00204484	0.0369009
TEX10	0.973024	0.00204722	0.0369009
MRPL47	0.426217	0.00205019	0.0369009
OST4	0.424095	0.00205174	0.0369009
GEM	1.39367	0.00205197	0.0369009
UNG	-1.04156	0.0020524	0.0369009
HSPH1	2.50658	0.00205403	0.0369009
DNAJB12	0.591084	0.00205645	0.0369009
IFI16	-0.912933	0.00205649	0.0369009
TCEANC2	-0.54064	0.00206321	0.0369009
AKIP1	-0.533972	0.00206958	0.0369009
VMAC	-1.46471	0.00207085	0.0369009
KBTBD7	-1.13475	0.00207157	0.0369009
DUSP1	2.01665	0.00207254	0.0369009
NTAQ1	-0.367049	0.00207336	0.0369009
MAPK6	0.910722	0.00208292	0.0370159
PDCD11	-0.461153	0.00209586	0.0371907
IFT74	0.783375	0.00211071	0.0373663
MAP1LC3B	1.06567	0.00211201	0.0373663
TRANK1	-1.55971	0.00211861	0.0373957
CHCHD2	0.497259	0.00212423	0.0373957
SHOX2	-2.00034	0.00212508	0.0373957
TTC32	0.630089	0.00212764	0.0373957
ARID1A	-0.74165	0.0021293	0.0373957
SPEF2	-1.37721	0.0021355	0.0374088
ZEB2	-0.994309	0.00213885	0.0374088
ELP4	-0.443036	0.00214473	0.0374088
ZSCAN5A	1.07865	0.00214602	0.0374088
SMG5	0.531733	0.00214754	0.0374088
SLC45A4	1.75108	0.00214882	0.0374088
ANK1	1.59155	0.00215439	0.0374112
RBM48	0.803358	0.00215521	0.0374112
CPEB4	1.12947	0.0021725	0.0376412
ZNF862	-0.691812	0.00217476	0.0376412
BNIP3L	0.396312	0.00218087	0.0376925
HHEX	-1.45751	0.00219302	0.0378112
ZNF195	0.579281	0.00219649	0.0378112
FAM219A	1.6796	0.00219813	0.0378112
MIEN1	0.509393	0.00220039	0.0378112
ELOC	0.910034	0.0022093	0.0379099
TPGS2	0.268367	0.00222031	0.0380333
PRMT7	-0.558404	0.00222285	0.0380333
GADD45A	2.18311	0.00222772	0.0380623
PIGQ	-0.564631	0.00224122	0.0382382
MMP10	4.26752	0.00226317	0.0385492
PLCB1	1.19319	0.00226641	0.0385492
PPP1R11	0.418796	0.00227165	0.0385492
CEP20	0.663217	0.00227441	0.0385492
DIPK1A	1.05392	0.00227958	0.0385492
PAQR8	-2.12957	0.00228288	0.0385492
ZNF365	2.94082	0.0022867	0.0385492
HSPE1	2.0192	0.00228829	0.0385492
MBOAT1	-1.50825	0.00229642	0.0385492
TSPAN14	-0.604472	0.00230358	0.0385492
VNN3	1.55532	0.00231	0.0385492
DNAJC2	1.0134	0.00231099	0.0385492
PAM16	-1.46053	0.00231522	0.0385492
KY	2.43069	0.00232123	0.0385492
FXR1	1.18931	0.0023247	0.0385492
PSMA1	0.752414	0.0023272	0.0385492
NDUFB4	0.442208	0.00233136	0.0385492
LYRM1	0.431783	0.00233381	0.0385492
TNFRSF10C	-1.22952	0.00233499	0.0385492
FCHO2	-0.887249	0.00234219	0.0385492
BCL2L13	0.442688	0.00234321	0.0385492
GIMAP1	-2.08551	0.00234353	0.0385492
ARHGEF10L	-1.27631	0.00234376	0.0385492
NAPEPLD	-0.768094	0.0023444	0.0385492
TMEM43	-0.422835	0.00234455	0.0385492
YLPM1	-0.478607	0.00234789	0.0385492
GABARAPL1	0.998887	0.00235088	0.0385492
TENT5C	2.55381	0.00235352	0.0385492
CARD14	-0.578753	0.00235353	0.0385492
TOX4	0.600594	0.00235729	0.0385492
PSMG4	-0.940169	0.00235937	0.0385492
PDCD6IP	0.506555	0.0023651	0.038568
ARF4	0.761481	0.00236697	0.038568
KLF7	-0.880073	0.00237079	0.0385707
SUPT7L	0.561181	0.00237358	0.0385707
SAP18	0.453727	0.00237925	0.0386104
TCTA	0.447587	0.00238521	0.0386442
TPI1	0.287582	0.00239278	0.0386442
SLC9B1	0.433161	0.00239658	0.0386442
UBTF	-1.33998	0.00240387	0.0386442
PSTPIP1	-0.754467	0.00240986	0.0386442
MEF2C	-1.47161	0.00241298	0.0386442
RCCD1	-0.922807	0.00241424	0.0386442
OSBPL3	-0.557541	0.00241518	0.0386442
GPR65	-1.53343	0.00241691	0.0386442
ZNF654	1.35726	0.002417	0.0386442
SNX3	0.45592	0.00241962	0.0386442
TCTN3	-0.627379	0.00242011	0.0386442
WDR35	-0.721548	0.00242571	0.0386663
SNX17	-0.430697	0.00243114	0.0386663
ACOT13	0.309575	0.00243119	0.0386663
PSMD6	1.1298	0.00244317	0.0388052
CCNK	1.09733	0.0024473	0.0388061
TET2	0.605091	0.00244972	0.0388061
GATD3B	-0.707889	0.00245875	0.0388977
BAG3	3.31415	0.00246501	0.0389452
EFCAB14	-0.353938	0.00246851	0.0389491
UBE2D2	0.454013	0.00247579	0.0389613
KLHL28	0.314886	0.00247911	0.0389613
ALKBH4	-0.886136	0.00248142	0.0389613
UBR2	0.520545	0.00248232	0.0389613
IL1B	2.74188	0.00249124	0.0389778
PPP3CC	0.737418	0.00249335	0.0389778
DNMT1	-0.476552	0.00249636	0.0389778
TMEM167B	0.664012	0.0024992	0.0389778
TTC30A	-1.23322	0.00250473	0.0389778
IL36G	1.68047	0.00250638	0.0389778
PRDX2	0.409034	0.0025069	0.0389778
NR3C1	0.733514	0.00250944	0.0389778
ERLIN1	-0.6324	0.00251724	0.0390483
ZNF253	-0.660403	0.00253764	0.039214
ATP6V0D2	1.06724	0.00253772	0.039214
CEBPG	0.479097	0.00253776	0.039214
GTF2H1	0.590381	0.00254632	0.0392392
SCYL2	0.760018	0.00254916	0.0392392
UFD1	1.42877	0.00254924	0.0392392
LIN54	1.78471	0.00255507	0.0392784
SLAIN2	0.52446	0.00256157	0.0393181
HAUS5	-0.780515	0.00256833	0.0393181
RABGGTB	0.884546	0.00256895	0.0393181
GPR39	-1.29787	0.0025708	0.0393181
INSIG1	0.899301	0.0025824	0.0393459
H3-3B	0.581264	0.00259135	0.0393459
RECQL4	-0.947715	0.00259322	0.0393459
KLHL21	1.87489	0.00259959	0.0393459
GHITM	0.519182	0.00260377	0.0393459
MARCHF6	0.467799	0.00260566	0.0393459
F2RL2	3.11455	0.00260725	0.0393459
CDC37	0.707434	0.00260982	0.0393459
TTC39B	0.81533	0.00261235	0.0393459
ZNF786	-0.727818	0.0026124	0.0393459
SNX5	-0.621027	0.00261364	0.0393459
GCSAML	2.60821	0.00261415	0.0393459
CNIH1	0.337562	0.00261538	0.0393459
TCTN2	-0.619795	0.00263136	0.0394095
EIF2A	0.824407	0.00263371	0.0394095
DPH3	0.551867	0.0026347	0.0394095
TPRG1	-0.695845	0.00263892	0.0394095
PSMD2	0.94073	0.00264145	0.0394095
ASTE1	-0.365285	0.00264291	0.0394095
SMAP1	0.701972	0.00264426	0.0394095
MGST1	0.544874	0.00264763	0.0394095
NCSTN	-0.284607	0.00265184	0.0394095
P2RX7	-1.23893	0.0026557	0.0394095
KLF3	-1.06474	0.00265586	0.0394095
STAT6	-0.558663	0.00266382	0.0394787
PRRT3	1.26326	0.00267221	0.039554
NR2C2AP	-0.164715	0.00267864	0.0395745
FAM160B2	-0.723843	0.00268021	0.0395745
TIPIN	-0.504346	0.00269333	0.0396699
RAB2A	0.427254	0.00269623	0.0396699
S100Z	1.01324	0.0026985	0.0396699
DOCK8	-0.543876	0.00270109	0.0396699
SYF2	0.606449	0.00270393	0.0396699
PSMA7	0.582209	0.00270958	0.0396699
ADPRHL1	2.77933	0.00271179	0.0396699
RHEB	0.808355	0.00271321	0.0396699
SLC17A5	0.564855	0.00273984	0.039939
PLEKHA2	-1.09659	0.00274104	0.039939
CCT8	0.342946	0.00274507	0.039939
NOP16	-0.31961	0.00274599	0.039939
KANSL2	-0.65983	0.00274831	0.039939
MBLAC2	-2.09266	0.00276142	0.0400176
PCSK5	1.43191	0.00276732	0.0400176
DAPP1	-1.61672	0.00277217	0.0400176
C1orf43	0.442591	0.00277234	0.0400176
CCDC77	1.20565	0.00277406	0.0400176
TIFAB	-3.34496	0.00278244	0.0400176
PCDH9	2.51711	0.0027859	0.0400176
ENO2	0.963391	0.00278642	0.0400176
TTI1	-0.365395	0.00278677	0.0400176
GPBP1	0.753827	0.0027879	0.0400176
STRN	0.511461	0.00279052	0.0400176
HADHB	0.271645	0.00279756	0.0400705
HACD2	-0.370564	0.00281207	0.0401799
TENT5A	-0.609062	0.00281671	0.0401799
STARD13	-1.17949	0.00281867	0.0401799
BUD31	0.554965	0.00282267	0.0401799
VCP	0.905753	0.00282486	0.0401799
MRPL27	0.657246	0.00282536	0.0401799
POR	0.867473	0.00283071	0.0402082
DYRK3	1.19812	0.00284593	0.040257
MARS2	-0.909709	0.00284622	0.040257
FGD2	-1.39789	0.0028475	0.040257
EIF4A3	0.844846	0.00284826	0.040257
CSGALNACT2	0.598515	0.00285098	0.040257
RARG	1.44683	0.0028604	0.0402586
PPP6R3	0.620417	0.00286132	0.0402586
NPPC	1.60886	0.00286321	0.0402586
PYCARD	-1.21788	0.00287055	0.0402586
TRAF3IP3	-1.19285	0.00287103	0.0402586
CUL7	-0.70899	0.00287129	0.0402586
RABGEF1	0.838265	0.00287502	0.0402637
MAD2L1BP	0.646536	0.00288693	0.0403667
PANK1	-0.726833	0.00288968	0.0403667
GPRC5C	1.82063	0.00289283	0.0403667
PYCR2	-0.613989	0.00289587	0.0403667
DHDH	0.969094	0.00290104	0.0403917
ADAP2	-0.910841	0.00291363	0.0404646
SDHAF2	0.937555	0.00291477	0.0404646
CCDC134	0.972092	0.00291643	0.0404646
DNAJC5B	1.37671	0.00292536	0.0405415
ATF7IP2	2.41727	0.0029391	0.0406598
PRKCH	0.920758	0.0029407	0.0406598
PTK2B	-0.680982	0.00294742	0.0406684
ZNF677	-0.838405	0.00294812	0.0406684
ENTHD1	1.83731	0.00296097	0.0407518
TEP1	-0.709312	0.00296402	0.0407518
CLEC2B	0.512866	0.00296438	0.0407518
SF3B6	0.337017	0.00296922	0.0407714
MAML2	-0.977997	0.00298688	0.0408773
GIMAP6	-1.54335	0.00298937	0.0408773
INPP5D	-0.856849	0.0029898	0.0408773
HAS3	-0.430606	0.00299096	0.0408773
RNF185	0.563079	0.00299656	0.0408773
RBM7	0.699996	0.00299985	0.0408773
UBE2H	1.11143	0.00300086	0.0408773
ZBTB43	1.20701	0.00300929	0.040891
GPX4	0.311158	0.00301116	0.040891
CCDC200	-0.747574	0.00301212	0.040891
DGKG	2.0682	0.00301671	0.0409069
TUBD1	0.509537	0.00302045	0.0409112
STUM	-1.95264	0.00302864	0.0409209
ADD1	-0.610018	0.00303139	0.0409209
OLFML2B	-1.73467	0.00303143	0.0409209
ACBD3	0.771876	0.0030442	0.0410355
CLEC12A	0.663067	0.00305036	0.0410355
ELAC1	-0.610865	0.00305894	0.0410355
GPRIN3	-0.897283	0.00306065	0.0410355
RAG2	0.748309	0.00306085	0.0410355
CNST	0.90333	0.00306359	0.0410355
BABAM2	0.393741	0.00306484	0.0410355
SUGT1	0.442701	0.00307056	0.0410355
GARS1	0.861423	0.0030708	0.0410355
TSEN2	-0.908855	0.00307661	0.0410673
LPCAT4	-1.39375	0.00308388	0.0411184
KANSL1L	-0.282352	0.00309711	0.0411693
CNIH3	-1.29417	0.00309763	0.0411693
RC3H1	0.885747	0.00310096	0.0411693
NPM1	0.779557	0.0031121	0.0411693
FLVCR1	-0.532159	0.00311406	0.0411693
PLEKHG4	-0.834059	0.00311409	0.0411693
MCRIP2	0.368705	0.00311714	0.0411693
EGFL7	0.700765	0.00312056	0.0411693
LARP4	1.01289	0.00312162	0.0411693
IRAG2	-0.898011	0.00312268	0.0411693
HSD17B1	-1.30158	0.00312703	0.0411693
SCRN2	-0.681699	0.00312916	0.0411693
LEKR1	1.09676	0.00313244	0.0411693
RAB5IF	0.832463	0.00314073	0.0412329
MED13	1.09869	0.00315122	0.0412858
GSR	0.992607	0.00315167	0.0412858
BRAT1	-0.695718	0.00315537	0.0412891
SMU1	0.322153	0.00317485	0.0414986
VAPA	0.369978	0.00317849	0.0415008
PLCG2	-0.18392	0.00319535	0.0416614
CAB39L	0.813413	0.00320008	0.0416614
SCLT1	-0.750676	0.00320533	0.0416614
RSAD2	1.35863	0.00320544	0.0416614
BTBD19	0.749778	0.00321582	0.0416614
ROM1	0.494817	0.0032184	0.0416614
MRPS6	0.637123	0.00322142	0.0416614
PGD	0.379665	0.00322166	0.0416614
HOOK3	0.534136	0.00322214	0.0416614
SLU7	0.834073	0.00323222	0.0417077
ITGB3	0.821043	0.00323338	0.0417077
DOP1A	0.587113	0.0032383	0.0417077
PSMB2	0.887336	0.00323967	0.0417077
IMPA1	0.526949	0.00325626	0.0418762
PAK1	-0.894002	0.00326073	0.0418886
TACC2	1.50708	0.00326936	0.0419539
PUS7	-0.580014	0.00327282	0.0419539
PNPLA3	-1.56856	0.00328242	0.0420318
TRIM39	0.369787	0.00329116	0.0420987
C2orf42	0.757756	0.00329697	0.0421139
GTF2F2	0.587334	0.00329943	0.0421139
AMZ2	0.168927	0.00330588	0.0421139
KLHL8	-0.409145	0.00330848	0.0421139
SENP5	0.661754	0.00330996	0.0421139
CRYBG1	-0.974613	0.00331689	0.0421573
FBXO4	-0.961836	0.00332917	0.042165
PGM3	0.936611	0.00333023	0.042165
RSRC2	1.14033	0.00333366	0.042165
ARL6IP1	0.380606	0.00333443	0.042165
RHNO1	-0.636721	0.00333512	0.042165
CSF2	4.09019	0.00336273	0.0423522
PCBD2	-0.386907	0.00336317	0.0423522
C19orf25	0.471669	0.00336424	0.0423522
MAPKBP1	-0.701665	0.00336819	0.0423522
RPL41	0.347607	0.0033721	0.0423522
GPATCH3	0.989506	0.00337282	0.0423522
CD109	1.17588	0.00337526	0.0423522
NEDD4L	1.25686	0.00337826	0.0423522
EIF3E	0.484963	0.00338319	0.0423695
CCDC80	1.33859	0.00339347	0.0424538
DDX43	1.84813	0.00339978	0.0424753
BTN3A3	-0.79529	0.0034026	0.0424753
SECISBP2	0.690262	0.00340584	0.0424753
SNAI1	3.54168	0.00341779	0.0425494
POLM	-0.934666	0.00342323	0.0425494
ACTL6A	-0.612239	0.00342456	0.0425494
KCNJ2	-1.47836	0.00342601	0.0425494
WDR81	-0.840582	0.00343867	0.0426623
PSMC1	1.20806	0.00345017	0.0427606
MCM4	-1.28415	0.00346888	0.0429331
EXOC8	0.983234	0.00348043	0.0429331
C17orf67	1.74122	0.00348273	0.0429331
CHRNG	-0.836627	0.00348635	0.0429331
SH3BP4	2.25324	0.00348916	0.0429331
JSRP1	0.312157	0.0034904	0.0429331
NRDE2	1.14253	0.00349072	0.0429331
METAP2	0.527425	0.00349281	0.0429331
ZFP37	2.05355	0.00349749	0.0429386
PSMA2	0.933381	0.00350043	0.0429386
NUDT19	-0.559554	0.00351187	0.0429839
RPS3A	0.417107	0.00351424	0.0429839
DOLK	-0.878048	0.00351858	0.0429839
UCK2	-0.720182	0.00352608	0.0429839
PFDN5	0.274148	0.00352719	0.0429839
NPAS2	2.96496	0.0035278	0.0429839
UQCRC2	0.296663	0.00352928	0.0429839
METTL3	0.518817	0.0035438	0.0431168
FAM214A	-0.536159	0.00354967	0.0431217
KBTBD6	-0.972564	0.00355276	0.0431217
SNRPB2	0.587724	0.00355501	0.0431217
SPDYE2	-0.961656	0.0035661	0.0432123
ZNF585A	-0.658525	0.00357204	0.0432404
CLEC17A	4.00242	0.00357996	0.0432925
CBX6	-0.952253	0.00359702	0.0434548
CNTLN	-0.780435	0.00361625	0.0436104
SETMAR	0.689578	0.00361788	0.0436104
JMJD6	1.05831	0.00362083	0.0436104
HIGD1A	0.311002	0.00364244	0.0438266
CNNM2	0.443029	0.00365479	0.0438952
ABHD17B	1.10377	0.0036582	0.0438952
NKX3-1	2.3701	0.00365916	0.0438952
EIF2S2	0.347162	0.00366428	0.0439127
RPS27	0.507072	0.00367676	0.0440001
GADD45B	2.21015	0.00367894	0.0440001
CXCL8	3.99722	0.00368278	0.044002
PSMD11	1.16188	0.00369556	0.0440669
CD274	1.35631	0.00370392	0.0440669
CCDC78	-0.783115	0.0037066	0.0440669
KLHDC10	0.573281	0.00371562	0.0440669
MARK3	0.481174	0.00371617	0.0440669
FKBP5	-0.620194	0.00372867	0.0440669
EEF2KMT	-0.558861	0.00372979	0.0440669
H4C9	1.23975	0.00373408	0.0440669
AK8	1.05872	0.00373561	0.0440669
SPDYE2B	-1.73446	0.00373597	0.0440669
NR4A2	2.915	0.00373745	0.0440669
HECW2	2.5301	0.00373808	0.0440669
MPZL1	0.411806	0.00373849	0.0440669
WDFY2	-0.640751	0.00373979	0.0440669
CMKLR1	-2.13471	0.00374783	0.0441182
GNA13	0.448253	0.00375715	0.044139
PSMC5	0.776225	0.00375744	0.044139
CCDC59	0.698186	0.00376356	0.044139
RNF144A	0.921317	0.00376586	0.044139
ATP1B3	0.538176	0.00376805	0.044139
KCNE1	1.27706	0.00377503	0.0441514
ZBTB9	-0.725658	0.00377687	0.0441514
LBR	-0.582786	0.00378019	0.0441514
MSH2	-1.19115	0.00379244	0.044239
LGALS3	0.283227	0.00380051	0.044239
SLA2	0.605096	0.00380563	0.044239
RBL1	-0.916093	0.00380705	0.044239
STX3	0.485693	0.00381087	0.044239
RNF26	-0.978192	0.0038143	0.044239
MRPL44	0.551039	0.0038149	0.044239
C9orf64	-0.745607	0.00381754	0.044239
C11orf54	0.402168	0.00382379	0.044239
ADGRF3	1.31015	0.00382468	0.044239
FAM53C	0.498588	0.00383709	0.0443397
ATP6V0B	0.353599	0.00384862	0.044401
TMEM38B	0.631713	0.00385656	0.044401
ZNF33B	-1.24135	0.0038569	0.044401
STARD5	-0.379565	0.00385995	0.044401
KIAA0319L	-0.292395	0.00386096	0.044401
HAUS8	1.2038	0.00386852	0.0444453
IFRD1	1.02338	0.00388068	0.0445421
TAOK2	-0.434956	0.00388768	0.0445797
CHAC1	1.52419	0.00389384	0.0446076
MCM3	-1.53587	0.00391408	0.0447966
UBE2V2	0.231568	0.00392573	0.0448014
ZDHHC24	-0.278248	0.00392875	0.0448014
B3GNT7	-1.20471	0.00393196	0.0448014
SH3TC2	4.13654	0.00393374	0.0448014
ADCY7	-0.931447	0.00393603	0.0448014
PDP1	-0.334228	0.00393698	0.0448014
CEBPZOS	0.577746	0.00395441	0.0449569
CTDSP2	-1.33403	0.00396074	0.0449606
ECHDC3	-0.450007	0.00396463	0.0449606
TAB2	-0.62081	0.00396601	0.0449606
CREM	1.17125	0.00397425	0.0449695
TK2	-0.915203	0.00397431	0.0449695
NLN	-0.440408	0.00397971	0.0449881
PAXIP1	-0.194589	0.00398597	0.0450163
LIX1L	-0.885139	0.00399898	0.0450762
NEK6	-0.60979	0.00400092	0.0450762
RPL9	0.439075	0.00400259	0.0450762
ZDHHC17	0.474722	0.00400661	0.045079
LIMS2	1.10969	0.00402414	0.0451977
TRPS1	-1.56746	0.00402473	0.0451977
FOSL1	2.03238	0.00403374	0.0451977
IPO9	-0.106967	0.00403675	0.0451977
ZFP62	-0.912425	0.00403921	0.0451977
UBA6	0.553907	0.0040412	0.0451977
LAMA5	1.21431	0.00404361	0.0451977
UBTD2	0.848644	0.00408682	0.0456285
ZNF621	-0.512859	0.00409325	0.0456285
SH2B3	-0.319964	0.00409982	0.0456285
BACH1	0.594343	0.0041068	0.0456285
SRGAP2C	-0.629517	0.00410771	0.0456285
PCMTD2	-0.915343	0.00410956	0.0456285
BRK1	0.257149	0.00411129	0.0456285
ACADS	-0.364757	0.00411799	0.0456285
PDK1	0.719691	0.00412045	0.0456285
OTULINL	-1.40151	0.00412523	0.0456285
MT1M	3.38455	0.00412792	0.0456285
SAP30BP	0.693663	0.00413164	0.0456285
SCAMP1	0.276995	0.00413174	0.0456285
B3GALNT2	-0.210619	0.00414148	0.0456555
TEDC2	-1.0045	0.00414453	0.0456555
LY6K	2.70212	0.00414564	0.0456555
TMEM116	0.589137	0.00415364	0.0457015
CHST10	-0.805146	0.00417035	0.0457515
CMTM7	-0.556813	0.00417195	0.0457515
ADRA2B	-1.7166	0.00417466	0.0457515
STEAP1	-0.926417	0.00417706	0.0457515
CSK	-1.609	0.004179	0.0457515
SMC6	-0.718203	0.00418113	0.0457515
TRAM2	-1.08611	0.00420005	0.045846
ATR	-0.783681	0.0042037	0.045846
HADHA	0.208289	0.00420607	0.045846
TBC1D4	-0.999601	0.00420978	0.045846
DOK3	-0.650692	0.00421127	0.045846
ZBTB14	-1.21529	0.00421278	0.045846
HSP90AA1	1.74228	0.00422862	0.0459464
GABRR2	2.48816	0.00422968	0.0459464
ADRM1	1.17965	0.00423376	0.0459489
UNKL	0.594462	0.00424353	0.046003
DCUN1D1	0.391676	0.00424643	0.046003
ZFAND6	0.591362	0.00425767	0.0460627
ARMC8	-0.602148	0.00425964	0.0460627
UBA52	0.514612	0.00426532	0.0460686
ARC	5.35972	0.00426825	0.0460686
OAZ1	0.294653	0.00427174	0.0460686
RMC1	0.500212	0.00427936	0.0460742
TXNRD3	-0.765199	0.00427997	0.0460742
MRPL32	0.538896	0.00428949	0.0460772
B3GNT5	1.37229	0.00428954	0.0460772
LAPTM4B	1.26807	0.00429216	0.0460772
ZNF268	-0.537321	0.00429566	0.0460772
FAAP100	-0.44516	0.00430227	0.0461067
AHSA1	1.53549	0.0043144	0.0461504
RAF1	0.298463	0.00431683	0.0461504
SRGAP2	-0.769124	0.00432073	0.0461504
BFSP1	3.39587	0.00432536	0.0461504
HVCN1	-0.717704	0.00432563	0.0461504
ZNF561	-0.579808	0.00433676	0.0462213
PSMD7	0.77741	0.00434001	0.0462213
HSP90AB1	1.2203	0.00435114	0.0462974
TIMP3	-1.22241	0.0043549	0.0462974
TMEM106A	-0.583962	0.00436527	0.0463105
RAB11FIP1	-0.617773	0.00436542	0.0463105
CD1D	-1.76929	0.00436775	0.0463105
TMEM217	0.991692	0.00439023	0.0464645
FAM186B	2.20456	0.00439047	0.0464645
MYD88	-1.04875	0.00439768	0.0464645
ZNF554	-1.65876	0.00439781	0.0464645
TENT5B	4.01466	0.00441254	0.0465708
TMEM161B	0.495563	0.00441624	0.0465708
ZNF529	0.711125	0.00442471	0.0465708
ARRB1	-1.15093	0.00442814	0.0465708
TBC1D22A	0.257989	0.00442846	0.0465708
ETV5	-1.15678	0.00443123	0.0465708
EFHC1	-0.849824	0.00444578	0.0466007
TBC1D23	0.434602	0.00444837	0.0466007
RNMT	0.474109	0.00444989	0.0466007
CSNK2A1	0.587704	0.00445194	0.0466007
IDH3B	0.500368	0.00445356	0.0466007
KIAA0232	0.711242	0.00446084	0.046636
CGGBP1	0.370815	0.00447534	0.0467468
TNRC6B	-0.541151	0.00448004	0.046755
GPR108	0.346734	0.00448702	0.0467871
H1-2	1.23312	0.00449798	0.0468605
EDEM2	-0.310671	0.00450606	0.0468746
CXCL2	1.73767	0.00451066	0.0468746
ZNF213	-0.356187	0.00451255	0.0468746
PXMP4	-1.19252	0.00451501	0.0468746
PIK3R6	-0.640084	0.00452036	0.0468894
GAPDHS	-1.72813	0.00453244	0.0469381
HIKESHI	0.383204	0.00453555	0.0469381
SHPRH	-0.804463	0.00453682	0.0469381
BLOC1S2	0.637677	0.00455122	0.0470464
BORCS5	-0.821859	0.00457079	0.0470752
TMPRSS5	0.688793	0.00457119	0.0470752
IMPACT	-0.505234	0.00457201	0.0470752
XBP1	0.798579	0.00457327	0.0470752
NSD1	-0.807542	0.00457369	0.0470752
SMARCC2	-0.545216	0.00458648	0.0471178
DDIT3	1.35734	0.00459137	0.0471178
DLD	0.468459	0.00459545	0.0471178
SNX20	-1.09322	0.00459691	0.0471178
SLC16A5	-0.84453	0.00459753	0.0471178
EIF3L	0.433695	0.00460803	0.047185
EPS15L1	0.75454	0.0046159	0.0472252
PLCE1	-0.865485	0.00462517	0.0472444
ZMAT2	0.485892	0.00462568	0.0472444
HSPA13	1.04004	0.00463834	0.0472822
CTNNBL1	0.559423	0.00464289	0.0472822
STK40	0.670537	0.00464558	0.0472822
SMOX	0.97421	0.00464738	0.0472822
TAF1C	-0.402128	0.00464971	0.0472822
HSPA12A	2.08683	0.00465318	0.0472822
FAU	0.309832	0.00465706	0.0472822
GPAM	-0.70351	0.00466994	0.04731
H2BC5	2.03537	0.00467943	0.04731
ZBTB2	1.41676	0.00468384	0.04731
ZNF483	2.24392	0.00468463	0.04731
CALU	0.629579	0.00469134	0.04731
TKT	0.250171	0.00469267	0.04731
FNIP1	0.77444	0.00469463	0.04731
SNX10	0.373061	0.00469874	0.04731
APEX1	-0.885357	0.00469975	0.04731
LILRB2	-1.09807	0.00470124	0.04731
PPP1R12A	0.512706	0.00470331	0.04731
TP53BP1	-0.310826	0.00470795	0.0473169
PPP1R16A	-0.852164	0.00471508	0.0473488
TAF2	0.454624	0.00472529	0.0474115
YOD1	0.806011	0.00473094	0.0474228
QSER1	-0.840857	0.00473826	0.0474228
EIF3I	0.666641	0.00474102	0.0474228
CLN6	-0.683578	0.00474228	0.0474228
GFPT1	0.58294	0.00475461	0.0474592
GOLIM4	-0.493315	0.00475661	0.0474592
ACAD10	-0.673091	0.00475858	0.0474592
ENDOV	0.973256	0.00476179	0.0474592
TPPP	1.28942	0.00478344	0.0475366
POPDC3	2.88039	0.00478439	0.0475366
ZNF189	0.651755	0.00478521	0.0475366
ZC3H7B	-0.67268	0.00478546	0.0475366
TPD52	0.848318	0.00479546	0.0475927
ATXN7L1	-0.733627	0.00479906	0.0475927
PDK2	-1.04297	0.00480629	0.0476249
MAP1A	1.78979	0.00482047	0.0477258
CD2AP	-0.453105	0.00482468	0.047728
TMEM123	0.33602	0.00483228	0.0477637
TRIM38	0.445379	0.00485699	0.0478626
KDM3B	-0.712536	0.00485731	0.0478626
SLC38A10	-0.404302	0.0048584	0.0478626
EIF2AK3	1.28168	0.0048631	0.0478626
PPIH	0.487016	0.00486387	0.0478626
SIMC1	-0.575324	0.00486629	0.0478626
GNAL	-0.350803	0.00487367	0.0478957
VMP1	0.557711	0.00488731	0.0479903
EFCAB2	0.385676	0.00489491	0.0480088
HMG20A	-0.573937	0.00489721	0.0480088
PTAFR	-1.29464	0.00490239	0.0480202
NRP2	-0.518681	0.00491336	0.0480572
MAP4K5	0.60497	0.00491421	0.0480572
RABGAP1L	0.673062	0.00492248	0.0480987
CTNND2	1.45664	0.00493226	0.0481263
CCT3	0.537945	0.00493901	0.0481263
FICD	0.651116	0.0049398	0.0481263
SUOX	-1.13192	0.00494139	0.0481263
RPL19	0.2845	0.00495743	0.0482128
H2BC12	1.13089	0.00495895	0.0482128
EXTL3	-0.203187	0.00496776	0.0482128
DUSP7	-1.46038	0.00496828	0.0482128
MED22	-0.770003	0.00497043	0.0482128
FAM32A	0.652012	0.00497824	0.0482291
PSMB1	0.613032	0.00498051	0.0482291
RPL21	0.363654	0.00498422	0.0482291
GINS1	-1.04219	0.00499451	0.0482566
GTPBP3	-0.893718	0.00499587	0.0482566
FASTKD5	0.966802	0.0050024	0.0482566
MRPS17	-0.789909	0.00500845	0.0482566
DSC2	-0.657194	0.00500887	0.0482566
HEATR5B	-0.577891	0.00501451	0.0482566
ODR4	0.497923	0.00501529	0.0482566
CNOT4	0.809398	0.00502198	0.0482804
COX6C	0.315504	0.00502595	0.0482804
PLCD1	1.10816	0.00502988	0.0482804
GLS	0.843446	0.00503626	0.0482852
BTBD7	0.683453	0.00503845	0.0482852
ABI1	0.330306	0.00505606	0.0484151
PRKAG2	0.403771	0.00506206	0.0484338
TGFBI	-1.01413	0.00507408	0.04851
IFNLR1	-1.31229	0.00508475	0.0485732
UQCC3	-0.691791	0.0051002	0.0485985
RIOK3	0.898486	0.0051093	0.0485985
DZIP1L	-1.42191	0.00511039	0.0485985
CNBP	0.518704	0.00511128	0.0485985
SLC27A1	-0.585323	0.00511305	0.0485985
LRRCC1	-0.693724	0.00511437	0.0485985
LRRC25	-1.39003	0.00511999	0.0485985
UBN1	0.491714	0.00512013	0.0485985
CWC25	1.16517	0.00512397	0.0485985
IKBIP	-0.545878	0.00512889	0.0486066
NANS	0.692529	0.00514657	0.0487355
PSMB8	-0.419841	0.0051612	0.0488354
TBK1	0.561844	0.00519031	0.049072
ASPH	0.701063	0.00520349	0.0490789
SLF2	-0.82271	0.00520553	0.0490789
UBE2J2	0.36852	0.0052126	0.0490789
RREB1	-0.755995	0.00521307	0.0490789
TRMT112	0.434451	0.00521311	0.0490789
SH3BP5	0.727775	0.00521676	0.0490789
PSMB3	0.534873	0.00522484	0.0490789
SGCG	0.683043	0.00522928	0.0490789
PIK3C3	0.423521	0.00523711	0.0490789
MBOAT4	3.69407	0.00523835	0.0490789
PIK3AP1	-0.259596	0.00523944	0.0490789
LIMD2	-1.00873	0.00524028	0.0490789
DNAAF1	-0.545423	0.0052492	0.049124
CABP7	0.488352	0.00526037	0.04919
DNAJC8	0.422384	0.00526715	0.0492149
SAMD14	-0.963298	0.00528132	0.0493089
CAPS	-0.7184	0.00529682	0.0493492
UQCRC1	0.203273	0.00530002	0.0493492
PTGR1	0.913324	0.00530072	0.0493492
CLDN14	2.36768	0.00530336	0.0493492
WDR77	-0.544034	0.00530962	0.0493492
LRRC45	-1.13257	0.00531128	0.0493492
DNAJC3	0.661572	0.00531453	0.0493492
PCYOX1L	-0.971088	0.00532278	0.0493875
DOP1B	-0.755399	0.00532712	0.0493894
NAA60	-0.188329	0.0053321	0.0493973
PSKH1	-0.695229	0.00534438	0.0494727
RAE1	0.647747	0.00536085	0.0495316
MAFK	1.19491	0.00536373	0.0495316
TNFSF14	1.07911	0.00536529	0.0495316
KLHL42	-1.14224	0.00536911	0.0495316
TNFRSF1A	-0.505553	0.00537144	0.0495316
ZNF248	-0.928878	0.00538184	0.0495702
GPATCH2L	0.671543	0.0053866	0.0495702
PDCD10	0.471356	0.00539126	0.0495702
PTRH1	-0.401827	0.00539221	0.0495702
GPT2	0.610977	0.00539852	0.0495901
TRAPPC2B	1.01241	0.00541066	0.0496483
BLCAP	-0.3713	0.00541316	0.0496483
NOD1	-1.1411	0.00542479	0.0497168
ZNF783	-0.960655	0.005434	0.0497631
PDE6B	-0.744773	0.00543873	0.0497664
USP14	0.8615	0.00544268	0.0497664

## Sheet: S6
Table.S6
GSEA Pathways by 12,13-diHOME alone compared to DMSO
ID	Description	Enrichment Score	NES	Unadjusted P	Adjusted P	Core Enrichment Genes
WP2882	Nuclear receptors meta-pathway	0.450576	1.88873	3.80198e-07	0.000178313	SERPINB2/NQO1/CYP1B1/ABCB4/SLC2A3/GSTM3/IL1B/SCD/TXNRD1/TNF/NFE2L2/SQSTM1/PTGR1/PGD/CPEB4/TNFAIP3/HBEGF/ANGPTL4/SLC7A11/SLC6A6/SLC5A3/BHLHE40/CYP1A1/CPT1A/CDC42EP3/NCOA3/BIRC3/PDGFB/THBD/VDR/JUNB/KEAP1/PRRG4/SLC2A1/PDK4/CCL20/ARL5B/CUL1/NR3C1/MGST1/ANKRD1/ABCB1/ALAS1/SLC2A14/HSP90AB1/CDC37/HSPA1A/MYOF/PTGS2
WP477	Cytoplasmic ribosomal proteins	-0.528454	-2.04032	5.07523e-06	0.00119014	UBA52/RPL19/RPS17/RPL23A/RPS6KB2/RPLP2/RPL27A/RPS14/MRPL19/RPS5/RPS27A/RPL21/RPS6KA2/RPL41/RPS19/RPS15/RPS13/RPS15A/RPL36/RPL17/RPL22/RPS18/RPL38/RPL23/RPS11/RPL10A/RPL32/RPL30/RPL9/RPS12/RPL37/RPS16/RPL34/RPL35A/RPS25/RPL31/RPL37A/RPL5/RPS26/RPL35/RPS27/RPL27/RPS21/RPS29/FAU/RPL11/RPS24/RPS23/RPL29/RPS8
WP2873	Aryl hydrocarbon receptor pathway	0.705141	2.08616	2.22002e-05	0.0032502	SERPINB2/NQO1/CYP1B1/IL1B/TNF/NFE2L2/CYP1A1/JUNB/MGST1/CDC37/MYOF
WP3932	Focal adhesion: PI3K-Akt-mTOR-signaling pathway	0.409121	1.72089	2.77203e-05	0.0032502	LPAR2/CDKN1A/THBS1/RAF1/SLC2A3/ATF4/OSMR/ITGB7/PIK3R5/LPAR6/PDGFB/IFNAR1/PIK3CB/ITGAE/PIK3R4/DDIT4/PPP2R5B/CREB5/SLC2A1/EIF4E/ITGAL/PIK3C2A/GNG11/PPP2R1B/COL6A2/ITGB3/VEGFA/IL2RA/PELO/HSP90AB1/ITGA11/PPP2R5D/ATF2/CDC37/LAMA5/TSC1/EIF4E2/GNGT2/PDPK1/PTEN/FOXO3/LPAR3/PPP2CA/RPTOR/NRAS/PDGFRA/RAB10/ITGB8/HSP90AA1/GNG3/COL5A3/PIK3C2B
WP3945	TYROBP causal network in microglia	-0.495345	-1.79753	0.000375808	0.0246471	CD37/GAL3ST4/TGFBR1/LOXL3/RNASE6/LYL1/IL18/NRROS/MAF/SLC7A7/ZFP36L2/APBB1IP/PYCARD/ADAP2
WP615	Senescence and autophagy in cancer	0.460763	1.7264	0.000397283	0.0246471	SERPINB2/MAP1LC3B/CDKN1A/THBS1/RAF1/IL1B/SQSTM1/IRF5/RB1CC1/ATG13/IL1A/PIK3C3/SERPINE1/IL6ST/GABARAPL1/SMAD3/CXCL8/IRF1/RB1/PTEN/CCL3/IGFBP7/ATG14/SLC39A1/ATG16L1/SH3GLB1/KMT2A/GSK3B/BECN1/RSL1D1/HMGA1/IL6R
WP4493	Cells and molecules involved in local acute inflammatory response	0.800443	1.95296	0.000410052	0.0246471	TNF/IL1A/C3/ITGAL/CXCL8/ICAM1
WP3995	Prion disease pathway	-0.597983	-1.89528	0.000420419	0.0246471	NFKB1/BATF/BCL2/CTCF/MAPK3/RXRA/POU2F2/IRF4/MEF2C/BCL11A
WP2059	Alzheimer's disease	0.378467	1.59083	0.000502431	0.0261822	RAF1/IL1B/TNF/ATF4/PSMC1/RB1CC1/ADAM17/PSMD13/ATG13/CASP7/KIF5B/IL1A/IDE/PIK3CB/TRAF2/PIK3C3/PLCB1/PIK3R4/CHUK/KLC2/TUBA4A/PSEN1/PSMD1/GAPDH/DDIT3/CSNK2A1/ITPR3/RTN3/TUBB6/PTGS2/PSMB7/CSNK1A1/CASP3/ADRM1/NRAS/CHPF2/FZD6/ATG2B/WNT11/ATG14/PSMC4/PSMD7/TUBB4A/PSMB2/PSMC6/CTNNB1/ATG101/PPP3CC/NAE1/PSMC3/RYR3/GSK3B/MAPK8/BECN1/PSMB4/PSMD8/ITPR2/PSMD14/PIK3R1/PSMD4/MCU/PPID
WP143	Fatty acid beta-oxidation	0.653135	1.89054	0.000568811	0.0265004	CPT1A/HADHB/GPD2/HADHA/ACSS2/TPI1/ACSL3/ACADVL/GCDH/SLC25A20
WP2586	Aryl hydrocarbon receptor Netpath	0.557614	1.82752	0.000621544	0.0265004	NQO1/CDKN1A/CYP1B1/RAF1/TNF/NFE2L2/CYP1A1/VEGFA/CDC37/RB1/PTGS2/NRAS/HSP90AA1
WP536	Calcium regulation in cardiac cells	-0.432252	-1.71031	0.000680378	0.0265915	ADCY9/GJB2/ADCY7/RGS9/GNB5/PRKCB/GNA11/GRK6/FKBP1A/STIM2/CALM1/ATP1B3/GNAS/PRKACB/PRKCA/GNB4/RYR1/PRKACA/KCNJ5/GNB1/RGS2/CAMK2D/PRKCD/CALM3/RGS3/GNAQ/GNB2/ANXA6/GNAI2/PRKAR1B/YWHAH/RGS18/ATP1B1/SLC8A1/ARRB1/ADRB2/RGS19/ARRB2
WP111	Electron transport chain: OXPHOS system in mitochondria	-0.437464	-1.69242	0.000925836	0.0333391	SURF1/UQCR11/ATP5PF/COX6C/ATP5MC3/ATP5F1E/NDUFA3/NDUFA9/NDUFS3/NDUFB3/NDUFB6/NDUFS5/NDUFC1/COX5B/UQCR10/UCP2/NDUFA2/SDHC/NDUFV2/NDUFA4/NDUFC2/ATP5MF/NDUFB10/NDUFS6/ATP5MC2/NDUFA12/NDUFAB1/COX7C/ATP5PO/NDUFB8/ATP5MC1/ATP5MG/COX6B1/COX8A/UQCRFS1/UQCRQ/UQCRH/NDUFB9/COX6A1/ATP5F1D/COX7A2/ATP5IF1/NDUFB1/ATP5ME/NDUFB2/COX5A
WP3617	Photodynamic therapy-induced NF-kB survival signaling	0.590759	1.79722	0.000995197	0.0333391	IL1B/TNF/BCL2L2/IL1A/BIRC3/CHUK/MMP1/CXCL8/ICAM1/CFLAR/VEGFA/PTGS2
WP183	Proteasome degradation	0.500506	1.75028	0.0011431	0.0335025	PSMC1/PSMD13/UBE2D3/PSMD11/PSMD1/UBB/PSMB7/PSMC4/PSMD7/PSMD5/PSMB2/PSMC6/PSMC3/HLA-G/PSMB4/PSMD8/RPN2/PSMD4/PSMD6/PSMD2/PSMA3/PSMD12/UBC
WP3613	Photodynamic therapy-induced unfolded protein response	0.615633	1.79557	0.00119919	0.0335025	NFE2L2/ATF4/PPP1R15A/DNAJC3/ATF3/DNAJB9/DDIT3/WARS1
WP466	DNA replication	-0.525924	-1.79357	0.00121438	0.0335025	ORC1/RFC3/CDC7/POLD1/MCM4/RPA1/MCM7/POLD4/CDC45/RPA3/RFC5/CDC6/POLE2/MCM10/GMNN/RFC4/MCM5/PRIM1/RFC2/POLD3/CDT1/MCM3
WP4922	Mitochondrial complex IV assembly	-0.563453	-1.78584	0.00182491	0.047549	TACO1/SURF1/COX6C/COX18/SMIM20/COX5B/COA6/NDUFA4/COX14/COA3/COX7C/COX6B1/COX8A/SCO2/COX6A1/COX7A2/TMEM177/COX5A/PNKD/COX20
WP530	Cytokines and inflammatory response	0.692544	1.85511	0.00207779	0.0489412	IL1B/TNF/IL1A/IL15
WP2359	Parkin-ubiquitin proteasomal system pathway	0.487658	1.70535	0.00208704	0.0489412	PSMC1/PSMD13/HSPA9/PSMD11/CUL1/TUBA4A/PSMD1/HSPA1B/HSPA1A/TUBB6/PSMC4/PSMD7/PSMD5/TUBB4A/PSMC6/HSPA2/PSMC3/HSPA6/HSPA1L/UBE2J1/HSPA4/HSPA8/PSMD8/PSMD14/PSMD4/PSMD6/CASP1/PRKN/UBE2G1/PSMD2

## Sheet: S7
Table.S7
GSEA Pathways by combinatorial treatment (diHOME + Pnut) compared to DMSO
ID	Description	Enrichment Score	NES	Unadjusted P	Adjusted P	Core Enrichment Genes
WP183	Proteasome degradation	0.723836	2.68366	1e-10	1.56e-08	PSMA3/PSMC6/UBE2D1/PSMA4/PSMA6/PSMC2/PSMB7/UBE2D3/PSMD12/PSMB4/UBC/PSMB5/PSMA1/PSMD6/UBE2D2/PSMD2/PSMA7/PSMB2/PSMC1/PSMA2/PSMD11/PSMC5/PSMD7/PSMB1/PSMB3/PSMB6/PSMC4/UBB/PSMD1/PSMD8/PSMD13/PSMA5/UCHL1/UBE2B/PSMC3/H2AZ1/PSMD9/PSMD3
WP2882	Nuclear receptors meta-pathway	0.491649	2.19959	1e-10	1.56e-08	CYP1A1/GCLM/NQO1/TXN/SRXN1/GSTM3/CCL20/CDKN1C/PRDX1/HBEGF/KTN1/TXNRD1/HSPA1A/HMOX1/DNAJB1/SERPINB2/BLVRB/ANGPTL4/TNF/CDC42EP3/SQSTM1/FTL/SLC7A11/ALAS1/KEAP1/MAFG/SRGN/ME1/VDR/PTGS2/SLC19A2/NFE2L2/ANKRD1/GSTP1/CPEB4/IL1B/NR3C1/CDC37/MGST1/GSR/PGD/GADD45B/PSMC5/HSP90AA1/B3GNT5/HSP90AB1/PTGR1/IRS2/CYP1B1/SLC2A1/SLC2A3/THBD/PTGES3/ARL5B/ABCC2/PLK2/PDGFB/CPT1A/SLC5A10/JUN/TGFA/SLC39A14/POLK/TGFB2/DNAJ…
WP477	Cytoplasmic ribosomal proteins	0.659337	2.58457	1e-10	1.56e-08	RPS20/RPS13/RPL24/RPL41/RPS3A/RPS27/RPL9/UBA52/FAU/RPL19/RPL21/RPS21/RPS26/RPL35A/RPS28/RPL7/RPL27/RPL14/RPL37/RPLP1/RPL30/RPL34/RPL12/RPL11/RPS25/RPS7/RPS3/RPS23/RPS11/RPL38/RPL28/RPL23/RPS9/RPL8/RPL31/RPL18/RPL23A/RPS12/RPS27A/RPLP2/RPS19/RPS6/RPLP0/RPS5/RPS29/RPL27A/RPL6/RPL4/RPL32/RPSA/RPL18A/RPL17/RPL13/RPL13A/RPS15A/RPS8/RPL37A/RPS2/RPL3/RPS14/RPS15/RPL7A/RPL36
WP2059	Alzheimer's disease	0.459662	2.05638	2.07e-09	2.42e-07	ATF4/PSMA3/PSMC6/IL1A/SEM1/PSMA4/RTN3/PSMA6/TNF/PSMC2/RB1CC1/PSMB7/TRAF2/PSMD14/PSMD12/GAPDH/PSMB4/PTGS2/PSMB5/PLCB1/PSMA1/PSMD6/IL1B/PPP3CC/PSMD2/PSMA7/PSMB2/PSMC1/PSMA2/PSMC5/ADRM1/RAF1/PSMD7/CSNK2A1/XBP1/DDIT3/EIF2AK3/VMP1/PSMB1/PSMB3/PIK3C3/PSMB6/CYCS/PSMC4/IRS2/MAP2K1/PSMD1/PSMD8/PSMD13/ATG101/PIK3R3/TUBA4A/CDK5R1/CHUK/PSMA5/CSNK1A1/PPID/TUBA1C/APC2/PSMC3/MCU/MAPK8/ATP5MD/NRBF2/IDE/PSMD9/ERN…
WP2359	Parkin-ubiquitin proteasomal system pathway	0.6331	2.34725	1.49e-08	1.4e-06	HSPA6/PSMC6/HSPA1B/HSPA1A/PSMC2/PSMD14/PSMD12/HSPA9/PSMD6/PSMD2/PSMC1/PSMD11/PSMC5/PSMD7/UBE2J2/HSPA2/PSMC4/PSMD1/PSMD8/HSPA8/PSMD13/HSPA1L/TUBA4A/HSPA4/CASP1/UBE2L3/TUBA1C/PSMC3/UBE2J1/PSMD9/PSMD3/HSPA5/CUL1/TUBB2A/TUBB4A/PSMD4
WP4558	Overview of interferons-mediated signaling pathway	-0.856258	-2.41636	6.88e-08	5.38e-06	TYK2/IFNAR2/IFNGR2/JAK2/STAT2/IRF9/PIK3R1/IFNGR1/IFNLR1/IL10RB
WP2884	NRF2 pathway	0.523147	2.08609	7.21e-07	4.83e-05	GCLM/NQO1/TXN/SRXN1/GSTM3/PRDX1/HBEGF/TXNRD1/HSPA1A/HMOX1/DNAJB1/BLVRB/SQSTM1/FTL/SLC7A11/KEAP1/MAFG/ME1/NFE2L2/GSTP1/GSR/PGD/HSP90AA1/HSP90AB1/PTGR1/SLC2A1/SLC2A3/ABCC2/PDGFB/SLC5A10/TGFA/SLC39A14/TGFB2
WP2880	Glucocorticoid receptor pathway	0.587388	2.13454	1.4e-06	7.86e-05	CCL20/CDKN1C/KTN1/ANGPTL4/CDC42EP3/SRGN/PTGS2/SLC19A2/ANKRD1/CPEB4/NR3C1/GADD45B/HSP90AA1/B3GNT5/THBD/PTGES3/ARL5B/PLK2/JUN
WP3888	VEGFA-VEGFR2 signaling pathway	0.352899	1.67341	1.51e-06	7.86e-05	TXN/ATF4/ANXA1/HBEGF/P4HA2/INPP5K/TBCA/HSPA1A/ALDOA/DNAJB4/VEGFA/GATA2/WASF1/PPP2CA/DNAJA1/FXR2/RCAN1/ATP6V1E1/SRP54/DNAJB9/BIN1/GAPDH/PTGS2/ELOC/MMP10/ARF4/PRDX2/EIF2A/PGD/ITGB3/CXCL8/PSMD11/NR4A2/CHAC1/HSP90AA1/RAF1/CALU/TKT/EIF2AK3/LRRFIP2/CYCS/MAP2K3/MAP2K1/RND1/EWSR1/RPL7/CSRP2/RPL27/SARS1/NR4A1/RHOA/LUC7L/DPM1/PDE4DIP/RPS6KA5/SDCBP/CDC42/JUN/TUBA1C/NDRG1/ACP1/SPIRE1/MAPK8/RPS11/CCT7/STAM/EI…
WP408	Oxidative stress response	0.742508	2.22974	2.27e-06	0.00010649	CYP1A1/NQO1/MT1X/TXNRD1/SOD1/HMOX1/NFE2L2/MGST1/GSR
WP4396	Nonalcoholic fatty liver disease	0.43447	1.85263	5.09e-06	0.00021696	SDHB/ATF4/IL1A/COX6B1/NDUFA4/NDUFS5/TNF/TRAF2/UQCRH/NDUFB4/IL1B/UQCRC2/CXCL8/XBP1/DDIT3/EIF2AK3/VMP1/COX6C/PRKAG2/UQCRC1/CYCS/IRS2/NDUFS4/PIK3R3/COX7A2L/UQCRB/CDC42/UQCRHL/JUN/ADIPOR1/MAPK8/NDUFS6/COX4I1/COX7A2/ERN1/ITCH/NDUFA6/COX5A/NDUFA10/NDUFB9/SOCS3/EIF2S1/NDUFA3/NDUFS1/UQCRQ/NDUFB7
WP2873	Aryl hydrocarbon receptor pathway	0.688692	2.16475	9.73e-06	0.00038022	CYP1A1/NQO1/SERPINB2/TNF/NFE2L2/IL1B/CDC37/MGST1/HSP90AA1/CYP1B1/PTGES3/JUN/POLK
WP2446	Retinoblastoma gene in cancer	-0.464962	-1.98233	1.21e-05	0.00041769	TFDP1/PCNA/CDC7/POLE/SMC3/TFDP2/HLTF/CDK6/CDC25B/TOP2A/MCM7/CDK2/STMN1/TP53/DHFR/CCDC6/SIN3A/TYMS/RPA1/POLE2/MYC/CCNA2/CCND1/RFC5/NPAT/PRKDC/FANCG/RFC4/CCNB2/POLD3/E2F2/MCM3/MCM4/DNMT1/BARD1/ABL1/CDC25A/MSH6/SKP2
WP111	Electron transport chain: OXPHOS system in mitochondria	0.495699	1.94873	1.25e-05	0.00041769	SDHB/COX17/COX6B1/NDUFA4/NDUFS5/UQCRH/NDUFB4/UQCRC2/COX6C/UQCRC1/NDUFS4/COX7A2L/UQCRB/ATP5PF/ATP5F1B/NDUFS6/COX4I1/COX7A2/NDUFA6/COX5A/NDUFA10/NDUFB9/ATP5F1E/NDUFA3/NDUFS1/UQCRQ/NDUFB7/SDHD/COX6A1/NDUFAB1/COX7C/NDUFA8/NDUFA9/ATP5PO/NDUFB5
WP3945	TYROBP causal network in microglia	-0.515308	-2.02131	2.93e-05	0.00091542	PPP1R18/IGSF6/CREB3L2/RNASE6/CD37/C1QC/ITGAM/GAPT/GAL3ST4/SAMSN1/MAF/TGFBR1/TCIRG1/IL10RA/GIMAP2/ZFP36L2/TNFRSF1B/LHFPL2/RPS6KA1/LYL1/CD84/APBB1IP/SLC7A7/STAT5A/NRROS/TMEM106A/SH2B3/ADAP2/PYCARD/LOXL3
WP4803	Ciliopathies	-0.377365	-1.75035	3.4e-05	0.00099576	CCDC151/BBS1/PKD2/B9D1/PLK4/IFT52/NEK2/WDR34/TMEM216/DNAAF2/BBS5/PDE6D/IFT81/CEP78/CEP83/CEP41/KIZ/CCDC28B/NME9/SDCCAG8/PKD1/HYLS1/DYNC2H1/NPHP4/TMEM231/TTC8/CEP19/NEK9/IFT57/SPATA7/ALMS1/UNC119/TTLL5/C8orf37/TMEM237/BBS2/ICK/IFT122/POMGNT1/SPAG1/NPHP1/CEP120/CFAP298/PIK3R4/ANKS3/CPLANE1/INPP5E/KIAA0586/TRIM32/NEK8/RSPH3/MKS1/IFT172/TMEM107/BBS10/RAB23/DNAAF1/EFHC1/SCLT1/TCTN2/WDR35/TCTN3/TBC1D32…
WP3612	Photodynamic therapy-induced NFE2L2 (NRF2) survival signaling	0.691795	2.07745	5.21e-05	0.0014368	GCLM/NQO1/SRXN1/HMOX1/NQO2/KEAP1/NFE2L2/GSTP1/ABCC2/JUN/MAPK8
WP4917	Proximal tubule transport	0.617807	1.98387	6.61e-05	0.00172341	ATP6V0E1/ATP6V1F/ATP6V1G1/SLC3A2/ATP6V1C1/ATP6V1E1/ATP6V1H/ATP6V1D/ATP6V0D2/ATP6V0B/SLC2A1/ABCC2/ATP6V1A
WP15	Selenium micronutrient network	0.518717	1.91603	9.74e-05	0.0024037	TXN/PRDX1/TXNRD1/SOD1/TNF/SEPHS2/SELENOK/PTGS2/IL1B/PRDX2/GPX4/GSR/CTH/SELENOS/SELENOI/PRDX3/SELENOT/GGT1/LDLR/KYNU/ICAM1/SELENOF/SELENOW/PRDX5
WP2586	Aryl hydrocarbon receptor Netpath	0.562335	1.93555	0.00011779	0.00276212	CYP1A1/NQO1/CDKN1A/TNF/VEGFA/PTGS2/NFE2L2/CDC37/HSP90AA1/RAF1/CYP1B1/MAP2K1
WP4629	Aerobic glycolysis	0.784224	1.92446	0.00021025	0.00468734	ALDOA/GAPDH/TPI1/SLC2A1/HK1/ENO1/LDHA/PKM
WP615	Senescence and autophagy in cancer	0.429122	1.73213	0.00021988	0.00468734	CDKN1A/GABARAPL2/IL1A/CCL3/SERPINB2/RB1CC1/SQSTM1/IL6ST/ATG12/ATG5/MAP1LC3B/GABARAPL1/IL1B/CXCL8/RAF1/PIK3C3/THBS1/MAP2K3/MAP2K1
WP4357	NRF2-ARE regulation	0.657194	1.97354	0.00030924	0.00630591	GCLM/NQO1/HMOX1/SLC7A11/KEAP1/NFE2L2
WP3996	Ethanol effects on histone modifications	-0.627947	-2.02135	0.00038755	0.00750506	ELP3/HDAC5/HDAC2/ACSS2/ALDH1A2/HDAC3/DHFR/ALDH1A3/TYMS/MTHFR/EHMT2/SLC19A1/MTR/HDAC7
WP3	Transcriptional activation by NRF2 in response to phytochemicals	0.737029	1.94258	0.00040292	0.00750506	GCLM/NQO1/HMOX1/SLC7A11/KEAP1/NFE2L2
WP3624	Lung fibrosis	0.53549	1.86192	0.00041683	0.00750506	MT2A/CCL3/HMOX1/TNF/EGF/NFE2L2/IL1B/CSF2/CXCL8/CXCL2/SPP1/PDGFB/CSF3/TGFA
WP706	Sudden infant death syndrome (SIDS) susceptibility pathways	0.432667	1.72223	0.00043206	0.00750506	IL1A/ALDOA/TNF/VEGFA/GATA2/GAPDH/RORA/IL1B/NR3C1/HADHB/NKX3-1/CXCL8/CREM/HADHA/TPPP/YWHAQ/CPT1A/JUN/MBD1/VAMP2/CREBBP/HSPD1/YWHAZ/HIF1A/YWHAG/TSPYL1
WP4536	Genes related to primary cilium development (based on CRISPR)	-0.370215	-1.65807	0.00045567	0.00760404	BBS2/TTC30B/ICK/IFT122/FUZ/IQCE/DYNLL1/TXNDC15/CEP120/CPLANE1/INPP5E/MKS1/CBY1/IFT172/TMEM107/TEDC1/BBS10/RAB23/TEDC2/SCLT1/TCTN2/WDR35/TCTN3/TCTN1/RABL2A/CEP192/FBF1/CLUAP1
WP4197	Immune response to tuberculosis	-0.647047	-2.02069	0.00047019	0.00760404	MX1/IFIT1/OAS1/PTPN2/TYK2/IFNAR2/IFNGR2/JAK2/STAT2/IRF9/IFNGR1/PSMB8
WP534	Glycolysis and gluconeogenesis	0.568928	1.85972	0.00061112	0.00955377	MPC2/ALDOA/GAPDH/TPI1/ENO2/DLD/SLC2A1/SLC2A3/HK1/LDHAL6B/ENO1/PFKP/HK2/LDHA/PKM
WP3613	Photodynamic therapy-induced unfolded protein response	0.623802	1.92454	0.00077376	0.0117062	ATF4/DNAJB9/PPP1R15A/NFE2L2/EIF2A/XBP1/DDIT3/EIF2AK3/DNAJC3/TRIB3/ERN1/HSPA5
WP1946	Cori cycle	0.776133	1.84915	0.00113062	0.0165706	TALDO1/ALDOA/GAPDH/TPI1/SLC2A1/HK1/PFKP/LDHA
WP4241	Type 2 papillary renal cell carcinoma	0.586989	1.87427	0.0018917	0.0268851	CDKN1A/VEGFA/EGLN3/ELOC/SLC2A1/PDGFB/TGFA/PRCC/TGFB2/ELOB/SFPQ/CREBBP/CTSK/HIF1A
WP410	Exercise-induced circadian regulation	0.492657	1.71299	0.0023377	0.0322465	GSTM3/PSMA4/CRY1/DNAJA1/GSTP1/VAPA/HSPA8/NCOA4/H2BC15/IDI1/NCKAP1/PPP1R3C/HERPUD1/SUMO1/AZIN1/CRY2/ZFR
WP4313	Ferroptosis	0.536537	1.73631	0.00253414	0.0339575	GCLM/HMOX1/FTL/SLC7A11/SLC3A2/ATG5/MAP1LC3B/GPX4/VDAC2/VDAC3/NCOA4/ACSL3/PRNP/SLC39A14
WP623	Oxidative phosphorylation	0.478381	1.71086	0.00270568	0.0352034	NDUFA4/NDUFS5/NDUFB4/NDUFS4/ATP5PF/ATP5F1B/NDUFS6/NDUFA6/NDUFA10/NDUFB9/ATP5F1E/NDUFA3/NDUFS1/NDUFB7/NDUFAB1/NDUFA8/NDUFA9/NDUFA11/ATP5PO/NDUFB5
WP4969	RAS and bradykinin pathways in COVID-19	0.689746	1.77817	0.00286137	0.0352034	IL1A/TNF/VDR/IL1B/RHOA
WP4946	DNA repair pathways full network	-0.336388	-1.53982	0.00289252	0.0352034	DDB2/FEN1/PCNA/POLE/LIG1/FANCC/PMS2/CCNH/MSH3/GTF2H2C/BRIP1/GTF2H2/SMUG1/ERCC2/BRCA1/RPA1/ERCC4/USP1/RFC2/POLI/POLE2/ATM/REV1/RFC5/POLD1/FANCF/MPG/NTHL1/PRKDC/FANCE/PARP1/FANCG/RFC4/XPA/POLD3/APEX1/FAAP100/ATR/MSH2/POLM/UNG/FANCA/XPC/MSH6
WP3617	Photodynamic therapy-induced NF-kB survival signaling	0.552174	1.76612	0.00301824	0.0352034	IL1A/MMP1/TNF/VEGFA/CFLAR/PTGS2/IL1B/CSF2/CXCL8/CXCL2/CHUK
WP2864	Apoptosis-related network due to altered Notch3 in ovarian cancer	0.458435	1.65955	0.00309123	0.0352034	NQO1/CDKN1A/IER3/TNF/SQSTM1/ANXA5/THBS1/RNF7/IL7R/RIPK2/ERN1/CTNNA1/HSPA5/HSPB1/HSPD1/CUL1/APP/SOCS3
WP2828	Bladder cancer	0.525134	1.71657	0.00315919	0.0352034	CDKN1A/HBEGF/MMP1/VEGFA/EGF/CXCL8/RAF1/THBS1/MAP2K1/ERBB2/RPS6KA5
WP516	Hypertrophy model	0.659184	1.82083	0.00322348	0.0352034	HBEGF/IL1A/VEGFA/ANKRD1/IFRD1/EIF4E/ZEB1
WP3614	Photodynamic therapy-induced HIF-1 survival signaling	0.550539	1.76089	0.0032276	0.0352034	BNIP3/VEGFA/PTGS2/BNIP3L/SLC2A1/SLC2A3/HK1/PMAIP1/TGFA/LDHA/MCL1/PKM/SLC16A1/HIF1A
WP3529	Zinc homeostasis	0.578042	1.81694	0.00337331	0.0359564	MT1X/MT1G/MT2A/MT1A/MT1E/SLC30A5/MT1M/MT1F/SLC30A1/MT1H/SLC39A14
WP3937	Microglia pathogen phagocytosis pathway	-0.457086	-1.64688	0.00411091	0.0428449	C1QB/VAV3/NCF4/FCGR1A/LYN/ARPC1B/RAC2/C1QC/ITGAM/TREM2/SIGLEC7/HCK/VAV1/SYK/PIK3R1/PIK3CG/PIK3R6/PLCG2/PIK3CD
WP4211	Transcriptional cascade regulating adipogenesis	0.696326	1.70876	0.00428656	0.0435805	GATA2/CEBPG/DDIT3/KLF5/PPARG
WP4022	Pyrimidine metabolism	-0.375723	-1.5697	0.00436735	0.0435805	RRM2/DCK/TK1/NME4/NT5M/TYMP/POLR3C/POLD4/POLD2/UMPS/POLR2D/POLR3GL/NME3/PRIM1/POLR3B/UCKL1/CTPS1/POLR3K/DTYMK/POLE/NME6/POLR2I/POLR1E/TYMS/POLE2/TWISTNB/DUT/DCTD/POLD1/ENTPD1/DCTPP1/PNPT1/POLR1B/POLD3/POLR2J2/POLR1A/TK2/UCK2/CAD/DHODH
WP395	IL-4 signaling pathway	-0.437346	-1.64	0.00466627	0.0449378	JAK3/IL4R/FES/TYK2/JAK2/PIK3R1/STAT5A/INPP5D/STAT6/IKBKB/PIK3CD
WP107	Translation factors	0.468216	1.64217	0.00469499	0.0449378	EIF1/EIF5/EIF3E/EIF2S2/EIF3I/EIF2AK3/EEF1D/EIF6/ETF1/EIF4E/EIF4H/EEF1A1/EIF3F/EIF3H/EIF2S1/EIF3J/EIF2B2/EEF2/EIF3G
WP4300	Extracellular vesicles in the crosstalk of cardiac cells	0.656986	1.78603	0.00492305	0.0461782	ETS2/SOD1/EGF/SPP1/CD63/HSPB1

## Sheet: S8
Table.S8
Genes by 3EH vs vehicle
Gene	log2FC	Unadjusted P	Adjusted P
Rln3	2.56536	9.06316e-07	0.0128117
9830107B12Rik	3.86907	2.2738e-06	0.0160712

## Sheet: S9
Table.S9
Genes by CRA vs vehicle
Gene	log2FC	Unadjusted P	Adjusted P
Il4i1	2.74823	7.64296e-08	0.000963538
Slc6a20a	3.5889	1.36324e-07	0.000963538
Rnase2a	10.1546	2.10419e-07	0.000991494
Rln3	2.78364	4.2219e-07	0.00108419
Chia1	4.12818	5.17909e-07	0.00108419
9830107B12Rik	4.53173	5.25308e-07	0.00108419
Ctla4	4.39053	6.43042e-07	0.00108419
Fcer2a	2.74288	6.52229e-07	0.00108419
Clec4a3	1.94929	6.90273e-07	0.00108419
Lat	2.13026	7.78275e-07	0.00110017
Ptgdr	5.5528	1.32147e-06	0.00150565
Lemd1	4.88558	1.34921e-06	0.00150565
Lck	1.70203	1.38465e-06	0.00150565
Ptprcap	1.75786	1.54969e-06	0.00156474
F10	2.63933	1.83076e-06	0.00172531
Serpind1	2.51689	2.32762e-06	0.00205645
Msx3	6.87944	2.64614e-06	0.00212147
Il10	4.76721	2.70136e-06	0.00212147
Chil3	2.17049	3.2766e-06	0.00236269
Cxcl3	5.45937	3.34279e-06	0.00236269
Prg2	6.03826	3.76032e-06	0.00249002
Slc26a4	6.93827	3.91422e-06	0.00249002
Tarm1	6.82456	4.05139e-06	0.00249002
Ly6i	4.03058	4.36617e-06	0.00256605
Il27ra	1.59832	4.53814e-06	0.00256605
Bex6	3.74156	4.89353e-06	0.0026067
H2-DMb1	1.14042	4.97885e-06	0.0026067
Scimp	2.18053	5.17496e-06	0.00261262
Septin1	1.40002	5.61328e-06	0.00261378
Cd209e	7.12956	5.71448e-06	0.00261378
Fcgr2b	2.31084	5.73197e-06	0.00261378
Havcr2	1.4284	6.87891e-06	0.00303876
Cd3e	2.25337	7.28835e-06	0.00309358
Ikzf3	1.15259	7.4407e-06	0.00309358
Ltb	1.72502	8.43558e-06	0.00316159
Ifi30	2.1872	8.4848e-06	0.00316159
Pde6h	1.18298	8.52069e-06	0.00316159
Cd3g	1.97353	8.62856e-06	0.00316159
Tnfsf13b	1.58148	9.11161e-06	0.00316159
Icos	2.37828	9.35778e-06	0.00316159
Tigit	3.45622	9.36939e-06	0.00316159
Gm29695	3.839	9.60299e-06	0.00316159
Pdcd1	3.31158	9.61716e-06	0.00316159
Il1b	2.95825	9.94299e-06	0.00319441
Rac2	1.5736	1.02058e-05	0.00320599
Sla	1.37025	1.25494e-05	0.00385648
Aqp9	2.22891	1.29811e-05	0.00390427
Tnfrsf9	5.38184	1.33129e-05	0.00390506
Lag3	2.16257	1.35425e-05	0.00390506
Gimap7	2.01893	1.40859e-05	0.00390506
Ctss	1.47607	1.41898e-05	0.00390506
Ccl8	5.42107	1.4365e-05	0.00390506
Gm21188	1.69767	1.47076e-05	0.00392277
Nfkbiz	1.26802	1.60488e-05	0.00420123
Gm8113	2.93363	1.6482e-05	0.00423618
Cd3d	2.10064	1.70851e-05	0.00431277
Cst7	2.8387	1.91874e-05	0.00469236
Chil5	2.6977	1.92527e-05	0.00469236
Arhgdib	1.21622	2.02845e-05	0.00486002
Gapt	2.66932	2.06876e-05	0.004874
Cxcl2	3.48824	2.36491e-05	0.0054804
Ms4a4c	1.53553	2.42435e-05	0.00552753
C3	1.91641	2.61668e-05	0.00560091
Tnfrsf4	2.74793	2.61831e-05	0.00560091
Saa1	5.41651	2.66249e-05	0.00560091
Oas1g	2.36385	2.66254e-05	0.00560091
Gpr84	5.00808	2.678e-05	0.00560091
Tfec	2.16042	2.69427e-05	0.00560091
Ms4a8a	1.34166	2.83962e-05	0.00570334
Oas1a	1.91821	2.85891e-05	0.00570334
Tbxas1	1.52089	2.91137e-05	0.00570334
Capn9	6.04394	2.94886e-05	0.00570334
Matk	2.5328	2.96003e-05	0.00570334
Gm525	2.99143	2.98562e-05	0.00570334
Ccl24	7.12899	3.12692e-05	0.00589362
Htr7	2.31059	3.25801e-05	0.0060599
Sdf2l1	2.39203	3.59847e-05	0.00660624
Chil1	1.76677	3.72923e-05	0.00675513
Fgr	1.2958	3.80744e-05	0.00675513
Depp1	-1.382	3.82294e-05	0.00675513
Ms4a4a	2.98743	3.88774e-05	0.00678483
Mmrn1	-1.6234	3.97432e-05	0.00685135
Samsn1	1.63528	4.0263e-05	0.00685733
Cideb	1.83468	4.10813e-05	0.0069134
Ly86	1.51066	4.26058e-05	0.007012
Socs1	2.64196	4.26593e-05	0.007012
Il21r	1.86932	4.40523e-05	0.00715775
Prkcb	1.02503	4.86447e-05	0.0078123
Spi1	1.45084	4.91861e-05	0.0078123
Scin	3.67967	5.05968e-05	0.00792992
Esyt3	-2.01862	5.12855e-05	0.00792992
Chst13	3.99609	5.16096e-05	0.00792992
Lair1	1.43884	5.29959e-05	0.00798516
Selplg	1.10591	5.30988e-05	0.00798516
Lilra6	1.47539	5.44329e-05	0.00802005
Cyp4f18	1.73181	5.44655e-05	0.00802005
Cd200r1	1.2811	5.51652e-05	0.00803933
Ccdc88b	1.09147	5.72641e-05	0.00826006
Mefv	3.14474	5.99694e-05	0.00839029
Lpxn	1.91253	6.03074e-05	0.00839029
Cd48	1.11981	6.03311e-05	0.00839029
Olfm1	1.12692	6.05412e-05	0.00839029
Slc5a1	2.94332	6.15954e-05	0.00843042
Pla2g4c	5.44131	6.25141e-05	0.00843042
Kynu	1.61618	6.29135e-05	0.00843042
Tnip3	2.57048	6.37719e-05	0.00843042
Klhl23	-0.684608	6.38126e-05	0.00843042
Zc3h12d	1.69966	6.73541e-05	0.0088159
Marchf1	0.919694	7.1886e-05	0.00932276
Lilr4b	1.68871	7.5787e-05	0.00973932
Izumo1r	3.10912	7.87166e-05	0.0100012
Gpr183	1.18481	7.94773e-05	0.0100012
Pkib	1.34417	7.99477e-05	0.0100012
Ccr3	4.17444	8.1605e-05	0.0100147
Ncf2	1.15998	8.2227e-05	0.0100147
Hcls1	1.41725	8.24481e-05	0.0100147
Mmp12	4.44899	8.28895e-05	0.0100147
Skap1	1.302	8.50198e-05	0.0101596
Ccl17	4.16078	8.59384e-05	0.0101596
Fcgr3	1.71702	8.66163e-05	0.0101596
Ccl11	4.18363	8.81335e-05	0.0101596
Slamf6	1.77565	8.86845e-05	0.0101596
Ahsg	2.72617	8.99331e-05	0.0101596
Serpina3f	4.19214	9.05243e-05	0.0101596
Vrk1	0.920527	9.08414e-05	0.0101596
Susd3	1.30702	9.12047e-05	0.0101596
Dok2	2.38474	9.12752e-05	0.0101596
Nfil3	1.62972	9.34403e-05	0.0103073
Lrmp	0.938445	9.40608e-05	0.0103073
Cd84	1.23794	9.67558e-05	0.0104113
Fxyd4	6.0662	9.71216e-05	0.0104113
Ppp2r2b	-1.21703	9.79173e-05	0.0104113
Serpina3g	4.42563	9.84976e-05	0.0104113
Cd68	1.25838	9.86925e-05	0.0104113
Lcp2	1.35407	0.000100809	0.0104548
Il21	4.43412	0.000101785	0.0104548
Pdcd1lg2	5.21533	0.000101805	0.0104548
Cd6	1.82016	0.000102063	0.0104548
Gm32742	-2.42301	0.000103714	0.0104981
Ccl19	1.87769	0.000103971	0.0104981
Ccl3	3.22391	0.000106239	0.0106424
Fcrlb	2.75892	0.000106906	0.0106424
Clec4a2	1.80052	0.000112633	0.0111341
Spib	1.42712	0.000114213	0.0111674
Vav1	1.11262	0.00011455	0.0111674
Derl3	3.5732	0.000116055	0.0112367
Gpr65	2.20927	0.000118281	0.0113743
Ly9	1.22727	0.000121381	0.0115935
Phf24	-2.28506	0.000129265	0.0122637
Ncf4	1.62312	0.000131187	0.0123631
Cldn8	-1.65713	0.00013398	0.0125427
Nfkb2	0.967699	0.000135077	0.0125621
Sh2d2a	1.9095	0.000137105	0.0126667
Ptpn6	0.888375	0.000138359	0.0126667
Chil4	10.4901	0.000138889	0.0126667
Myo1g	0.847477	0.000139799	0.012668
Apol7c	2.64489	0.000140894	0.0126859
Irf4	1.30994	0.000142095	0.012713
Pdia6	0.976938	0.000143867	0.0127369
Cxcl5	5.78164	0.000144164	0.0127369
Tgtp1	1.70317	0.000145538	0.0127785
Cd28	1.66401	0.000147694	0.0128877
Fmo3	-2.54846	0.000150728	0.0130675
Zap70	1.35461	0.000151943	0.0130675
Acaa1b	-2.77563	0.000152528	0.0130675
Il33	1.97213	0.000153575	0.0130779
Hpx	1.95054	0.000156033	0.0131887
Cd52	1.72987	0.000157068	0.0131887
F7	1.29387	0.000157674	0.0131887
Spaar	0.881928	0.000160533	0.0132509
Fcer1g	1.46178	0.000160718	0.0132509
Slfn2	1.47261	0.000161231	0.0132509
Rhoh	1.12048	0.000162793	0.013302
Cxcr6	1.85318	0.000166425	0.0135013
Fbln2	-2.35753	0.000167143	0.0135013
Ccr8	2.32181	0.000170664	0.0137075
Ctsz	1.27924	0.000176463	0.01408
Cd209d	2.86216	0.000177295	0.01408
Ccr5	2.33471	0.000182794	0.0143175
Cd79b	1.07797	0.000183654	0.0143175
Tnfrsf8	2.39196	0.000185198	0.0143175
H2-M2	3.53892	0.000185359	0.0143175
Ccl4	3.09102	0.000185546	0.0143175
Evi2a	0.993589	0.000186821	0.0143175
Psmb8	1.07296	0.000187375	0.0143175
Epsti1	1.39736	0.000195248	0.0148389
Ccr2	1.04616	0.000200028	0.0151141
Csf3r	2.04167	0.000201007	0.0151141
Slc2a6	1.46376	0.000205544	0.0153734
Birc3	0.747241	0.000207503	0.015392
Pigr	2.39178	0.000207971	0.015392
Ccl12	3.88119	0.000211567	0.0154409
Bhlha15	2.22592	0.000212349	0.0154409
Dmp1	4.75288	0.000212426	0.0154409
Muc5ac	5.01473	0.000213117	0.0154409
Batf3	3.40223	0.000214093	0.0154409
Tmem213	3.19793	0.000217442	0.0156028
Sele	1.71103	0.000219067	0.01564
Aif1	2.10797	0.000221853	0.0156403
Gimap3	1.21325	0.00022304	0.0156403
Cebpe	4.7652	0.000223226	0.0156403
Tagap	0.893954	0.00022441	0.0156403
Slamf8	2.09492	0.000224603	0.0156403
Coro1a	1.20724	0.000228208	0.0158135
Noxo1	1.29486	0.00023075	0.0159117
Csf2rb	1.07732	0.000233538	0.0160257
Slc7a2	1.48521	0.000242952	0.0165912
Mmp25	1.5592	0.000245981	0.0167172
Ms4a7	2.01493	0.000251121	0.0169849
Mgl2	1.75176	0.000254181	0.017058
Serpina3c	1.44231	0.000254625	0.017058
Fgfbp1	-2.48089	0.000255821	0.017058
Prkar2b	-0.971773	0.000259869	0.0172465
Ms4a6d	2.68665	0.000267102	0.017626
Ccl6	1.54823	0.000268081	0.017626
Map4k1	1.3953	0.000270637	0.0176388
Tspan32	1.07588	0.00027077	0.0176388
Acad10	-0.749212	0.000275029	0.0176696
Kcnn4	1.65754	0.000275081	0.0176696
Tnfrsf18	1.28121	0.000276198	0.0176696
AA467197	5.62265	0.000276244	0.0176696
Slc38a4	-1.7216	0.000279458	0.0177947
Fcgbp	3.31975	0.000280922	0.0178077
Pcsk6	-2.29361	0.000284744	0.0179694
Acod1	5.3756	0.000287029	0.0180331
Jak3	0.795445	0.000289075	0.0180813
Jaml	1.16954	0.000292944	0.0182406
Mcoln2	2.14813	0.000294204	0.0182406
Prkcd	0.695308	0.00029677	0.0183194
Tifab	1.04102	0.000298373	0.0183383
Snx20	1.38067	0.00031267	0.0191338
Tspan14	0.642383	0.000314538	0.0191652
AB124611	1.08536	0.000316037	0.0191738
Lcn2	2.96708	0.000321779	0.0193287
Cd247	0.951716	0.000322984	0.0193287
Creld2	1.60623	0.000323027	0.0193287
Ccr1	2.45114	0.00032406	0.0193287
C4bp	3.07068	0.00032913	0.0195487
Fbp1	6.82192	0.000332643	0.0195935
Olfm4	3.95592	0.000332713	0.0195935
Cish	1.0803	0.000334044	0.0195935
Slfn4	3.06478	0.000337603	0.0197205
Retnlg	3.3874	0.000344474	0.0200111
Tmem171	0.697339	0.00034541	0.0200111
Il2rb	1.5506	0.000350236	0.0201265
Saa3	6.93128	0.000350249	0.0201265
Cd53	1.15505	0.000355712	0.0203577
Cdk2ap2	0.910812	0.000359392	0.0204516
Ubd	4.14565	0.000360247	0.0204516
St3gal4	0.995758	0.000371542	0.0210085
Lat2	1.29836	0.000375461	0.0210855
Tmem26	2.24792	0.000375887	0.0210855
Gdnf	-1.039	0.000384453	0.021412
Tep1	0.537025	0.000384738	0.021412
Kcnf1	-2.88822	0.000393417	0.0218092
Il2ra	2.41299	0.000395776	0.0218543
P2rx1	1.89505	0.000402802	0.0221557
Bcap29	1.14265	0.000405302	0.0221976
Cd79a	1.30208	0.000406706	0.0221976
Banp	0.678959	0.000411558	0.0222575
Slc27a3	0.960345	0.000412333	0.0222575
Ubxn11	0.799116	0.000412525	0.0222575
Cd69	1.52481	0.00042228	0.022626
Ceacam10	2.56031	0.000422556	0.022626
Calhm6	2.06597	0.000425255	0.0226845
Retnlb	6.18738	0.000436925	0.0232176
Cd300lb	1.50766	0.000438532	0.0232176
Batf	1.5046	0.000442101	0.0233024
Ces1g	-2.34222	0.000443431	0.0233024
Zfp961	0.713562	0.000445421	0.0233202
Dclk1	1.60968	0.000448101	0.023374
Col6a5	4.85263	0.000453356	0.0235612
Gm4951	0.790998	0.000455195	0.0235701
Abca8b	-1.42625	0.00046702	0.0240942
Bcl2a1a	1.03594	0.000469093	0.0241131
Sec11c	0.788277	0.00047123	0.0241352
Cd7	1.38641	0.000474865	0.0241559
Pon1	-2.51903	0.000475052	0.0241559
Vwf	0.892386	0.000483097	0.0244769
Ms4a6c	1.63421	0.000485507	0.0245112
5730507C01Rik	0.929468	0.000491824	0.0247417
Dpyd	-1.9147	0.000495797	0.0247683
Tmem198	0.689033	0.000495857	0.0247683
Slc17a9	1.46833	0.000498761	0.0247695
H2-DMb2	1.4204	0.000499385	0.0247695
Hk3	2.13458	0.00052373	0.0258862
Gfra1	-1.30838	0.000527902	0.0260014
Ggt5	1.06871	0.000530589	0.0260119
Slc6a15	-1.8363	0.000531794	0.0260119
Manf	1.78866	0.000540628	0.0261933
Il7r	1.04814	0.000541862	0.0261933
Nfe2l3	-1.97225	0.000544092	0.0261933
Fyb	1.32657	0.000544795	0.0261933
Calr	0.872394	0.000544918	0.0261933
Rgs19	0.898768	0.000548275	0.0261933
Nrros	1.15002	0.000548473	0.0261933
Ptafr	1.78369	0.000551064	0.0262284
Arl4a	-0.574501	0.0005575	0.0263924
Tmem106a	0.968486	0.000558243	0.0263924
Ptpn7	0.963556	0.000569265	0.0267359
Gpr171	1.55151	0.000571612	0.0267359
Armc7	0.713376	0.000573	0.0267359
Trpv2	0.614905	0.000573074	0.0267359
Ubash3a	1.84121	0.000583055	0.0271121
Fermt3	0.864688	0.000587803	0.0271972
Gpr132	1.2547	0.000588734	0.0271972
Itgbl1	-1.95243	0.000592794	0.0272955
Laptm5	0.826868	0.000595781	0.027344
Rnf19b	0.911986	0.000600471	0.0274701
Malt1	1.10109	0.000612389	0.0279249
Aldh1a3	3.67047	0.00061796	0.0280884
Pglyrp2	1.15306	0.000622084	0.0281852
Treml2	1.79014	0.000625929	0.0282688
Sting1	1.68101	0.00062894	0.0283143
Dnajb11	0.988148	0.000635253	0.0285077
Pdia3	0.832474	0.00063948	0.0286066
Nkg7	1.35759	0.000645332	0.0287773
Arg2	0.939506	0.000651812	0.0289749
Cd37	0.898259	0.000659871	0.0292412
Pola2	0.891138	0.000664008	0.0293325
Ube2l6	0.737629	0.000666218	0.0293332
Ccl20	3.95331	0.00066947	0.0293332
Ptpn22	1.0139	0.000670247	0.0293332
Acvr2b	-0.871601	0.000677974	0.0295798
Dbp	-2.35527	0.000681993	0.0296635
Nlrp12	2.3089	0.000686826	0.0296769
Nfkbie	1.10995	0.000687464	0.0296769
Kcnj15	1.59706	0.000689852	0.0296769
Serpina3n	2.78149	0.000691457	0.0296769
Hmgcs2	-1.82737	0.000692797	0.0296769
Pdia4	1.05645	0.000706732	0.0300946
Galnt6	0.922846	0.000706806	0.0300946
Cd300ld	1.43028	0.000710637	0.0301669
Snx8	1.02719	0.000717366	0.0303613
Magi2	-0.833867	0.000721473	0.030444
Ch25h	3.18513	0.000724003	0.0304599
Gadd45g	1.95468	0.000745776	0.0312828
Bcl2a1d	1.35763	0.000751191	0.0314167
Slc35g1	-0.994142	0.000755276	0.0314944
Gatm	3.14039	0.000762222	0.0316905
Ngef	-0.928984	0.000770458	0.031916
Zfp385b	1.36583	0.000772162	0.031916
Ntn5	1.17251	0.000778282	0.0319281
Il18bp	1.41484	0.000778501	0.0319281
Tnfsf15	1.18089	0.000780132	0.0319281
Kmo	1.13798	0.000781488	0.0319281
Relt	1.23363	0.000788636	0.0321273
Fgf23	5.27504	0.000795731	0.0322691
Tnf	1.91188	0.000796683	0.0322691
H60c	-3.33957	0.000799347	0.0322845
Rhpn2	-0.755427	0.000803245	0.0323495
Wdr86	1.62527	0.000806393	0.032384
Ktn1	-0.636816	0.000811796	0.0325086
Cd4	2.10902	0.000819521	0.0327015
Spn	0.639515	0.000822288	0.0327015
Cyrib	0.786466	0.000823553	0.0327015
Lta	1.47295	0.00082749	0.0327658
Cd19	0.793616	0.000841689	0.0330934
Col6a2	1.14111	0.000842754	0.0330934
Zc3h12a	1.45522	0.000843557	0.0330934
Ccl7	4.61315	0.000845128	0.0330934
Arhgap30	0.775164	0.000854951	0.0333156
Cxcr2	2.68773	0.000855515	0.0333156
Myh7	-2.02462	0.000876541	0.0340406
Isg20	0.829339	0.000879243	0.034052
Cd300lf	1.79022	0.000892089	0.0344551
Angptl2	-1.05501	0.000905341	0.0348717
Cyp39a1	-0.73923	0.000910543	0.034952
Mfap4	0.765926	0.000915124	0.034952
Nfkbid	1.06467	0.000915836	0.034952
Sgcb	-0.58548	0.000917317	0.034952
Cdc42ep2	0.750269	0.000920767	0.0349891
Tm4sf5	1.87353	0.000934812	0.0354276
Hsh2d	1.27751	0.000955336	0.0361086
Zfp667	-1.04489	0.000958659	0.0361341
Galnt15	-2.13784	0.000961122	0.0361341
Lcp1	0.664178	0.000965374	0.0361436
Retnla	4.7677	0.000967444	0.0361436
Scara5	-3.38294	0.000970341	0.0361436
Vldlr	-1.23128	0.000973496	0.0361436
Fcrl5	2.44447	0.000976447	0.0361436
Msc	1.3079	0.000976716	0.0361436
Il4	1.46039	0.000982699	0.0362247
Clec4b1	1.08046	0.000984033	0.0362247
Ly6c2	1.12515	0.000994109	0.0365006
Map3k21	-1.17505	0.000997666	0.0365363
Wfdc17	2.6697	0.00100582	0.0365498
Relb	0.900724	0.00100805	0.0365498
Oas3	1.66369	0.0010083	0.0365498
Gm8369	1.03432	0.00100838	0.0365498
Tnfrsf26	1.06467	0.00101383	0.0366535
Gal	-1.39228	0.00103558	0.0373441
Cd72	0.491931	0.0010415	0.0374621
Mfsd4b4	-0.751869	0.00104589	0.0375248
Disp1	-0.711404	0.00106234	0.0380182
Mob3a	0.570126	0.00106525	0.0380263
Ncf1	0.765514	0.00107295	0.0382047
H2-DMa	0.892476	0.00108097	0.0383428
Foxl1	-1.05862	0.00108301	0.0383428
Tnfsf8	2.46961	0.00108631	0.0383428
Ctsk	1.73661	0.0010901	0.0383428
Pim1	1.43483	0.00109039	0.0383428
Ccl9	3.24773	0.00109813	0.0385191
Uevld	-0.640721	0.00110551	0.0386821
Nfe2	1.19007	0.00111683	0.0389816
Orai1	0.939053	0.00113074	0.0393698
Ctse	1.23148	0.001147	0.0397879
Rab3il1	1.57769	0.00114955	0.0397879
Pnpla5	-4.96329	0.00115119	0.0397879
H2-T23	0.603089	0.00116156	0.039847
H13	0.634917	0.00116293	0.039847
Cp	0.722295	0.00116386	0.039847
Irf8	0.616459	0.00116583	0.039847
Rab37	1.38397	0.00116753	0.039847
Efhd2	0.90827	0.00117028	0.039847
Wfdc13	2.32982	0.00117263	0.039847
Rgs14	0.786091	0.00118653	0.0401596
Ffar2	1.88229	0.00118752	0.0401596
Mblac2	-0.692534	0.00120534	0.0404124
Macrod1	-0.985793	0.00121002	0.0404124
Hspa5	0.943963	0.00121028	0.0404124
Camk4	1.4738	0.0012104	0.0404124
Lst1	1.62146	0.00121237	0.0404124
Mrgprg	4.51272	0.0012124	0.0404124
Pafah2	-0.666454	0.0012194	0.0404124
Zc3h6	-0.510145	0.00122049	0.0404124
Cyba	1.29139	0.00122247	0.0404124
Azgp1	-2.26505	0.00122358	0.0404124
Steap4	1.62885	0.00123275	0.0406204
Zranb1	-0.559609	0.00123844	0.0407131
Tnfsf14	1.82711	0.001253	0.0410959
Rbm14	0.699929	0.00125807	0.041167
Ccl22	1.47784	0.00126417	0.0412541
Rhog	0.658281	0.0012674	0.0412541
Zbp1	1.6344	0.00126949	0.0412541
Nid2	-0.92631	0.00127472	0.0413291
Adamts1	-1.03892	0.00128195	0.0413759
H2-Ab1	1.00735	0.00128202	0.0413759
Adora3	1.98163	0.00128749	0.0414576
Apol7e	1.23194	0.00129315	0.0414726
Neurl3	0.794921	0.00129382	0.0414726
Arhgap9	0.71382	0.00131747	0.0421352
Sftpd	1.16936	0.00132899	0.0423233
Phyhipl	-0.470463	0.00132934	0.0423233
Ppp1r14d	1.18953	0.00133783	0.0424451
Ear1	-1.77871	0.00133917	0.0424451
Cd2	0.975258	0.00137288	0.0434161
Fcgr1	1.50865	0.00137615	0.0434226
Phf11b	1.0286	0.00138092	0.0434758
Enpp6	-1.278	0.00139121	0.0437027
Rhobtb1	-0.937633	0.00139877	0.0438425
Atp9a	-0.459475	0.00140262	0.0438581
Grap2	0.986694	0.00140547	0.0438581
Irf5	0.809693	0.00141603	0.0440904
Ctsc	0.773091	0.00142957	0.0444139
Slc35e3	-0.686822	0.00145569	0.0450497
Mrc1	0.742266	0.0014568	0.0450497
Me3	-1.2347	0.00145959	0.0450497
Gm5150	1.93451	0.0014674	0.04508
Pou6f1	-0.7994	0.00146849	0.04508
Naaa	0.906076	0.00147014	0.04508
Cnpy3	0.608207	0.00147929	0.0452625
Samhd1	0.532008	0.00148465	0.0453283
Mkrn3	-0.697907	0.00150624	0.0458885
Ms4a4b	1.13499	0.00151085	0.0459299
Iars2	-0.523643	0.00152001	0.0461091
Rasal3	1.17016	0.00152694	0.0462203
Synj2	-0.8106	0.00153505	0.0463663
Mapk12	-0.491851	0.0015718	0.0473752
Sh3bgrl3	0.967489	0.00158005	0.0475225
Tmc8	1.09153	0.00159956	0.0477917
Aqp4	-1.81922	0.00160069	0.0477917
Ccr7	1.34327	0.00160499	0.0477917
Ntn1	-0.502413	0.00160502	0.0477917
Gpr35	1.44282	0.0016059	0.0477917
Cep70	-0.8695	0.00162	0.04811
C1qb	2.05532	0.00162504	0.0481584
Slamf1	1.55436	0.00163505	0.0483536
Kifap3	-0.568804	0.0016675	0.0491766
4921507P07Rik	-1.62855	0.00166983	0.0491766

## Sheet: S10
Table.S10
Genes by 3EH+CRA vs vehicle
Gene	log2FC	Unadjusted P	Adjusted P
Il4i1	2.90556	4.47395e-08	0.000632438
Slc6a20a	3.74007	9.18959e-08	0.00064005
Rln3	3.13753	1.35834e-07	0.00064005
Fcer2a	3.08118	2.1806e-07	0.000770625
Rnase2a	8.79086	8.17091e-07	0.00191519
Chia1	3.91851	8.4301e-07	0.00191519
Lemd1	5.02522	1.03936e-06	0.00191519
F10	2.77858	1.13927e-06	0.00191519
9830107B12Rik	4.14014	1.21935e-06	0.00191519
Ctla4	4.03454	1.41079e-06	0.00199429
Gm29695	4.69518	1.55577e-06	0.0019993
Ly6i	4.41506	1.90503e-06	0.00224413
Clec4a3	1.72977	2.08564e-06	0.00226789
Msx3	6.87417	2.66469e-06	0.00246103
Chil3	2.19879	2.91263e-06	0.00246103
Il27ra	1.67319	2.99795e-06	0.00246103
Slc26a4	7.13687	3.03022e-06	0.00246103
Nfkbiz	1.50822	3.4256e-06	0.00246103
Scimp	2.27053	3.59238e-06	0.00246103
Il10	4.61273	3.64417e-06	0.00246103
Sla	1.57288	3.66492e-06	0.00246103
Tarm1	6.86708	3.83012e-06	0.00246103
Cxcl3	5.3157	4.2555e-06	0.00261547
Ptgdr	4.83306	4.69276e-06	0.00272397
Fcgr2b	2.35397	4.85464e-06	0.00272397
Ptprcap	1.54538	5.01013e-06	0.00272397
Lck	1.46816	5.32442e-06	0.00278763
Septin1	1.39757	5.70207e-06	0.00287873
Havcr2	1.44448	6.2244e-06	0.0028948
Fgr	1.59181	6.33342e-06	0.0028948
Ltb	1.78094	6.34824e-06	0.0028948
Il1b	3.06919	7.17075e-06	0.00316175
Pde6h	1.1928	7.91729e-06	0.00316175
Gpr84	5.7541	7.9575e-06	0.00316175
Selplg	1.37481	8.1012e-06	0.00316175
H2-DMb1	1.07732	8.28169e-06	0.00316175
Cd200r1	1.59344	8.39708e-06	0.00316175
Lat	1.63882	8.49933e-06	0.00316175
Csf3r	2.94159	9.37332e-06	0.00320289
Tbxas1	1.72812	9.57621e-06	0.00320289
Noxo1	1.89311	9.62427e-06	0.00320289
Aqp9	2.29858	9.89883e-06	0.00320289
Mmp25	2.2901	9.93644e-06	0.00320289
Rac2	1.57778	9.9694e-06	0.00320289
Cd3g	1.93047	1.04891e-05	0.00329499
Cd68	1.61455	1.19017e-05	0.00365746
Chil1	2.00698	1.24033e-05	0.00373049
Htr7	2.56475	1.32151e-05	0.00383327
Serpind1	2.06878	1.34935e-05	0.00383327
Pdcd1	3.18489	1.35585e-05	0.00383327
Ccdc88b	1.28419	1.42575e-05	0.00395185
Cd209e	6.38768	1.51165e-05	0.00410051
Ctss	1.46085	1.55359e-05	0.00410051
Tnfrsf9	5.28155	1.56937e-05	0.00410051
Spi1	1.65481	1.59542e-05	0.00410051
Ikzf3	1.04994	1.69217e-05	0.00427152
Matk	2.68011	1.81856e-05	0.00434843
Prg2	5.05119	1.83349e-05	0.00434843
Cxcl2	3.58449	1.86907e-05	0.00434843
Ncf2	1.38192	1.87201e-05	0.00434843
Mefv	3.6051	1.87644e-05	0.00434843
Myo1g	1.07326	1.94341e-05	0.0043875
Gm21188	1.64302	1.95538e-05	0.0043875
C3	1.9716	2.04876e-05	0.00451515
Tagap	1.19187	2.08986e-05	0.00451515
Lilr4b	1.96483	2.10809e-05	0.00451515
Csf2rb	1.43118	2.25331e-05	0.00475415
Cd3e	1.96187	2.45343e-05	0.00510026
Ifi30	1.93301	2.49827e-05	0.0051182
Arhgdib	1.18221	2.59037e-05	0.00520192
Lilra6	1.60892	2.61273e-05	0.00520192
Tnfsf13b	1.38928	2.81853e-05	0.00540252
Vav1	1.3151	2.84489e-05	0.00540252
F7	1.59013	2.86547e-05	0.00540252
Ms4a8a	1.3402	2.86636e-05	0.00540252
Capn9	6.00106	3.13374e-05	0.00578861
Cxcr6	2.26749	3.15311e-05	0.00578861
Blk	1.58072	3.21402e-05	0.00582479
Oas1a	1.88392	3.33462e-05	0.00596301
Ccl8	4.91026	3.37465e-05	0.00596301
Tfec	2.09897	3.44688e-05	0.00596717
Prkcb	1.06717	3.46143e-05	0.00596717
Pla2g4c	5.81458	3.5805e-05	0.00609807
Oas1g	2.27543	3.68564e-05	0.0062024
Ncf1	1.17297	3.85874e-05	0.00635062
Cd84	1.3825	3.86357e-05	0.00635062
Bex6	2.94743	3.94119e-05	0.00640375
Trpv2	0.856355	4.13868e-05	0.00660461
Ms4a4a	2.96376	4.15825e-05	0.00660461
Mmrn1	-1.59881	4.52043e-05	0.00710009
Slc5a1	3.04222	4.6727e-05	0.0072586
Tep1	0.695933	4.84048e-05	0.0074375
Tmem171	0.888725	4.94223e-05	0.0075122
Cyp4f18	1.74978	4.99576e-05	0.00751278
Cd300lb	1.96256	5.39264e-05	0.00794921
Lair1	1.43566	5.39845e-05	0.00794921
Sele	2.03135	5.46038e-05	0.00795752
Mob3a	0.835653	5.55633e-05	0.0080058
Zc3h12d	1.73286	5.73523e-05	0.0080058
Scin	3.62039	5.79517e-05	0.0080058
Saa1	4.94055	5.79616e-05	0.0080058
Gpr183	1.23058	5.80739e-05	0.0080058
Ptpn6	0.987365	5.83332e-05	0.0080058
Ccl24	6.58385	6.11187e-05	0.0080898
Susd3	1.37145	6.13393e-05	0.0080898
Tcte2	-1.13699	6.32298e-05	0.0080898
Cst7	2.46665	6.32663e-05	0.0080898
Clec4a2	1.93145	6.33436e-05	0.0080898
Lpxn	1.89947	6.38398e-05	0.0080898
AB124611	1.3257	6.39282e-05	0.0080898
Lcp1	0.9431	6.44136e-05	0.0080898
Kif21b	1.25074	6.46048e-05	0.0080898
Fcgr3	1.77897	6.4668e-05	0.0080898
Nfe2	1.71915	6.633e-05	0.00820658
Nfam1	1.02674	6.67627e-05	0.00820658
Icos	1.8895	6.74084e-05	0.00821452
Slfn4	3.73618	6.9786e-05	0.0083736
Il21r	1.76839	7.00129e-05	0.0083736
Slfn2	1.63075	7.04908e-05	0.0083736
Tbl3	0.986664	7.41263e-05	0.00870058
Hcls1	1.43488	7.44744e-05	0.00870058
Arl4a	-0.738637	7.81097e-05	0.00897453
Olfm1	1.09238	7.8324e-05	0.00897453
Ceacam10	3.1683	7.87624e-05	0.00897453
Ms4a4c	1.33343	7.95504e-05	0.00897453
Slc2a6	1.6461	7.99937e-05	0.00897453
Malt1	1.42196	8.36546e-05	0.00916913
Mcoln2	2.51435	8.41324e-05	0.00916913
Gapt	2.25914	8.44867e-05	0.00916913
Evi2a	1.09496	8.54997e-05	0.00916913
Gm8113	2.4121	8.63897e-05	0.00916913
Cd3d	1.73275	8.70419e-05	0.00916913
Skap1	1.2981	8.71349e-05	0.00916913
Scart1	4.28689	8.71579e-05	0.00916913
Sdf2l1	2.14953	8.77657e-05	0.00916913
Ptafr	2.256	8.82146e-05	0.00916913
Coro1a	1.35595	9.01633e-05	0.00922798
Tigit	2.64984	9.04656e-05	0.00922798
Chst13	3.73267	9.07392e-05	0.00922798
Pigr	2.64473	9.29822e-05	0.00938855
Tnfrsf4	2.35937	9.39292e-05	0.00939233
Tfrc	0.925713	9.43486e-05	0.00939233
Fcrlb	2.79201	9.70269e-05	0.00959142
Arhgap9	1.00427	0.00010021	0.00983729
Ncf4	1.66724	0.000105639	0.0102565
Ntn5	1.52039	0.000105931	0.0102565
Socs1	2.35265	0.000111318	0.0107047
Cd300lf	2.34347	0.000114497	0.010936
Fcer1g	1.52303	0.000115643	0.0109713
Vrk1	0.89089	0.000118509	0.0111683
Snx20	1.55854	0.00012051	0.0112816
H60c	-4.25899	0.000124872	0.0115907
Gimap3	1.30452	0.000125451	0.0115907
Slc7a2	1.61227	0.00012689	0.0116475
Nlrp12	2.86691	0.000130755	0.0119146
Irf4	1.32236	0.000131739	0.0119146
Brinp2	1.35051	0.000132726	0.0119146
Dok2	2.27524	0.00013357	0.0119146
Kynu	1.47327	0.000134014	0.0119146
Stard5	0.634007	0.00014063	0.0122596
Marchf1	0.846282	0.000141414	0.0122596
Jaml	1.28276	0.000141842	0.0122596
Ccr3	3.89769	0.000142328	0.0122596
Gimap7	1.53285	0.000142399	0.0122596
Dph2	0.731236	0.000143098	0.0122596
Lcn2	3.28376	0.000145562	0.0123955
Cd48	1.00311	0.000148037	0.0124636
Spaar	0.89056	0.000148545	0.0124636
Smyd5	0.702688	0.000149614	0.0124636
Galnt6	1.12865	0.000152347	0.0124636
Ctsz	1.30308	0.000152393	0.0124636
Nfkb2	0.953041	0.000152614	0.0124636
Mrc1	1.00514	0.00015342	0.0124636
Cxcl5	5.7366	0.000153452	0.0124636
Ptpn7	1.14223	0.000154296	0.0124636
Ccr1	2.69302	0.00015543	0.0124839
Zfp385b	1.68415	0.000157357	0.0125183
Cxcr2	3.36113	0.00015763	0.0125183
Klhl23	-0.611871	0.000159077	0.0125626
Mmp12	4.09347	0.000162459	0.0127584
Lrmp	0.875984	0.000163807	0.0127724
Ptgs1	1.34091	0.000164506	0.0127724
Ccl3	3.05109	0.000165348	0.0127724
Slamf6	1.6409	0.000167541	0.0128715
Zfp961	0.80796	0.000170857	0.0130553
Il33	1.93819	0.00017628	0.0132902
Tnfrsf26	1.34395	0.000176941	0.0132902
Tgtp1	1.66122	0.000177465	0.0132902
Tnip3	2.26537	0.000177692	0.0132902
Slc27a3	1.06878	0.000180559	0.0134336
Bcan	-1.9178	0.000182154	0.0134813
Birc3	0.758901	0.000183696	0.0134848
Cd53	1.2575	0.000184109	0.0134848
Acod1	5.67558	0.000187986	0.0136978
Lilrb4a	1.28017	0.000190482	0.0137724
Fxyd4	5.57559	0.000190958	0.0137724
Depp1	-1.13329	0.000193852	0.0139035
Prkcd	0.734003	0.000194743	0.0139035
Ntn1	-0.667229	0.000200344	0.0142315
Chil4	9.9802	0.000206192	0.0144757
B430306N03Rik	3.4113	0.000206897	0.0144757
Pdcd1lg2	4.77172	0.00020714	0.0144757
Tmem268	0.895768	0.000207879	0.0144757
Ly86	1.24168	0.000210528	0.0145745
Lat2	1.3982	0.000212162	0.0145745
Cd6	1.65968	0.000213264	0.0145745
Samsn1	1.332	0.000214443	0.0145745
Derl3	3.30477	0.000216024	0.0145745
Phyhipl	-0.601865	0.00021632	0.0145745
Slc38a4	-1.77909	0.000216514	0.0145745
Cd69	1.66156	0.000218516	0.0146395
Relt	1.46256	0.000219551	0.0146395
Fcgbp	3.42197	0.000221998	0.0147332
Acaa1b	-2.64242	0.000224859	0.0148533
Ccl6	1.57948	0.000229556	0.015029
Sh2d2a	1.78895	0.000229645	0.015029
Serpina3f	3.72827	0.00023105	0.0150512
Tnfsf14	2.29438	0.000233922	0.0151
Rhoh	1.06956	0.000234736	0.0151
Gm525	2.3226	0.000236873	0.0151
Muc5ac	4.94543	0.000237579	0.0151
Pdia6	0.916579	0.000237977	0.0151
Izumo1r	2.70735	0.000238479	0.0151
C4bp	3.20034	0.000239275	0.0151
Lcp2	1.21361	0.000241047	0.0151442
Podnl1	2.01484	0.000248213	0.0153211
Tspan32	1.08785	0.00024853	0.0153211
Arhgap30	0.914612	0.000248832	0.0153211
Epsti1	1.35455	0.000249017	0.0153211
Lsp1	0.721087	0.000249282	0.0153211
Ccr2	1.01639	0.000250637	0.0153269
Itgb2	1.05162	0.000252361	0.0153269
Ctsk	2.11529	0.000253748	0.0153269
Ly6c2	1.35203	0.000254645	0.0153269
Psmb8	1.03038	0.000257181	0.0153269
Cd300ld	1.63714	0.000257973	0.0153269
Bcl2a1a	1.11962	0.000259837	0.0153269
Akr1c19	1.22859	0.00025987	0.0153269
Necab1	-1.90044	0.000259931	0.0153269
Ms4a6d	2.69573	0.000260218	0.0153269
St3gal4	1.0423	0.000261834	0.0153428
Ms4a7	2.00259	0.00026337	0.0153428
Atp6v0d2	1.08651	0.000263746	0.0153428
Armc7	0.787143	0.000272738	0.0157579
Ppp2r2b	-1.06953	0.000273109	0.0157579
Neurl3	0.979891	0.000279946	0.0160658
Epdr1	-0.748025	0.000280719	0.0160658
Cideb	1.44337	0.000286131	0.0163095
Rgs14	0.953615	0.000287626	0.0163288
B3gnt7	1.30358	0.00029619	0.016673
Laptm5	0.907073	0.00029715	0.016673
Chil5	1.9329	0.000297227	0.016673
Map4k1	1.37267	0.000306946	0.0171501
Kcnn4	1.63105	0.000311369	0.0172902
Ptgir	1.16716	0.000311898	0.0172902
Zfp667	-1.2159	0.000313481	0.0173068
Gtf2ird2	0.64091	0.000314646	0.0173068
Trpm2	1.72141	0.000316468	0.0173257
Tnf	2.16424	0.000317442	0.0173257
Saa3	6.98638	0.00032974	0.0179277
Sgcb	-0.670688	0.000337055	0.0182552
Wdr86	1.82731	0.000338726	0.0182757
Ccl11	3.5258	0.000341106	0.0183341
Cd247	0.9444	0.000342575	0.0183433
Ccr5	2.14936	0.00034722	0.0184314
Apol7c	2.35581	0.000347976	0.0184314
Ctsc	0.939268	0.000349624	0.0184314
Spib	1.23735	0.000350245	0.0184314
Irf5	0.981959	0.000350738	0.0184314
Nrros	1.21911	0.000354246	0.0184774
Myo1f	0.909048	0.00035525	0.0184774
Batf3	3.18577	0.000355536	0.0184774
Serpina3g	3.7559	0.000358749	0.0185761
Cd37	0.974086	0.000361068	0.018628
Gpr65	1.91295	0.000365624	0.0187898
Jak3	0.771019	0.000366863	0.0187898
Ms4a6c	1.69519	0.000368669	0.0188141
Nfil3	1.36398	0.000379607	0.0192106
Itgbl1	-2.07248	0.000379914	0.0192106
Cd19	0.883978	0.000380515	0.0192106
Nfkbid	1.19895	0.000383094	0.019272
Arg2	1.00822	0.000385869	0.0193427
Ctse	1.42854	0.000389895	0.0194755
Cyth4	1.19529	0.000396629	0.0197274
Gm5150	2.31735	0.00040056	0.0197274
Lax1	1.17711	0.000400697	0.0197274
Sh2d4b	1.99892	0.00040161	0.0197274
H2-DMb2	1.4622	0.000401916	0.0197274
Ggt5	1.106	0.00041074	0.0200907
Psd4	0.872079	0.000419995	0.0204726
Nfkbie	1.18466	0.00042485	0.0206381
Hk3	2.1928	0.000428507	0.020659
Hsdl2	-0.766984	0.000429184	0.020659
Il7r	1.0813	0.000429664	0.020659
Tmem106a	1.00264	0.000431368	0.0206706
Ccl19	1.56072	0.000441327	0.0210247
Rnf19b	0.95054	0.000441732	0.0210247
H13	0.724026	0.000450047	0.0213485
Zap70	1.17628	0.000452676	0.0214014
Fermt3	0.893044	0.000462822	0.0218067
Col6a5	4.83712	0.000464334	0.0218067
Acap1	1.09904	0.000467272	0.0218721
Fyb	1.35333	0.000469728	0.0219144
Tshz1	-0.64447	0.000477935	0.022224
Cd79b	0.950892	0.000481106	0.0222442
Itgax	1.59114	0.000481518	0.0222442
Sirpb1b	1.74716	0.00048454	0.022311
Smim13	-0.563718	0.000489153	0.0224502
Acot1	-1.28558	0.000496604	0.0227184
Fmo3	-2.18151	0.000499891	0.0227316
Apol7e	1.40648	0.000500108	0.0227316
Pirb	0.954641	0.000504849	0.0228154
Rubcnl	1.07522	0.000505179	0.0228154
Fam8a1	-0.600045	0.000511452	0.0230251
Rab37	1.5504	0.000515943	0.0231153
Esyt1	0.474935	0.000516727	0.0231153
Hsh2d	1.38899	0.000521034	0.0231923
Ubxn11	0.774377	0.000521727	0.0231923
Ly9	1.01465	0.000529585	0.0234128
Tifab	0.964494	0.00053071	0.0234128
Lag3	1.37777	0.000531657	0.0234128
Fggy	-0.70385	0.000542902	0.0237934
Rsad2	2.09327	0.000543667	0.0237934
Trim30b	1.50086	0.000546326	0.023836
Dmp1	4.19486	0.000549673	0.0239083
Ube2l6	0.756515	0.000553532	0.0239166
Sftpd	1.32173	0.000554655	0.0239166
Tspan14	0.595661	0.00055494	0.0239166
Mmp9	2.17042	0.00055788	0.0239612
H2-M2	3.06248	0.000559366	0.0239612
Ahsg	2.15211	0.000567143	0.024221
AA467197	5.10537	0.000571998	0.0243547
Mkrn3	-0.799383	0.000575553	0.0244325
Tnfrsf25	1.26535	0.00058178	0.0244722
Ccl12	3.39693	0.000582445	0.0244722
Tas1r3	-1.12138	0.000583691	0.0244722
Kifap3	-0.659867	0.000585226	0.0244722
Steap4	1.80763	0.00058596	0.0244722
Sell	1.16923	0.000587791	0.0244722
Tmem26	2.11676	0.000588607	0.0244722
Tnfrsf1b	1.01343	0.000594273	0.0246353
Slc11a2	0.701253	0.000598539	0.0246698
Dclk1	1.54801	0.000598596	0.0246698
Aldh1a3	3.67685	0.000610153	0.025073
Mrgpra2b	3.54276	0.000615804	0.0252319
Cd28	1.37939	0.000621689	0.0253706
Cebpe	4.15987	0.000624202	0.0253706
Cdk2ap2	0.845741	0.000624574	0.0253706
Sp5	1.45349	0.000634119	0.0256845
Slamf8	1.82078	0.000648269	0.0261827
Ccl17	3.20576	0.000650709	0.0262063
Wfdc17	2.82943	0.000663204	0.0265838
Gpr35	1.63607	0.000663844	0.0265838
Irf8	0.666872	0.000665977	0.0265939
Slc15a3	0.961409	0.000669055	0.0266416
Alox5ap	1.18855	0.000673583	0.0267465
Rhbdf2	0.560588	0.000676497	0.026787
Snx8	1.03399	0.000683838	0.0270021
Tcf24	-1.60735	0.000693765	0.0273177
Bcap29	1.06159	0.000698497	0.0274276
Samhd1	0.591556	0.000703785	0.0275588
Ccl4	2.58692	0.000714862	0.0279021
Kmo	1.15175	0.000716501	0.0279021
Prkar2b	-0.84771	0.000723372	0.0280923
Lrg1	2.1336	0.000727122	0.0280968
Ch25h	3.18303	0.000727463	0.0280968
Relb	0.941255	0.000736275	0.0283596
S100a8	2.64808	0.000739474	0.0283845
Tnfrsf18	1.12275	0.000740937	0.0283845
Ldlr	0.610846	0.000745505	0.0284823
Crmp1	1.8757	0.000750195	0.0285843
Pla2g15	0.606399	0.000756001	0.028728
Cd7	1.30064	0.000758549	0.0287476
Tmem213	2.70759	0.00076069	0.0287517
Arhgap25	0.630692	0.000766125	0.0288323
Ces1g	-2.17397	0.000766903	0.0288323
Pdia3	0.810665	0.0007752	0.0290669
Slfn1	2.29757	0.000787557	0.0292985
Cd209d	2.34982	0.000787716	0.0292985
Tnfrsf8	1.9745	0.000788141	0.0292985
Pglyrp2	1.11514	0.000792792	0.0292985
Treml2	1.73247	0.000793632	0.0292985
Oas3	1.72055	0.000793812	0.0292985
Klhl7	-0.511257	0.000801714	0.0295131
Serpina3c	1.23507	0.000811199	0.0297097
Cd52	1.39297	0.000811258	0.0297097
Lta	1.47278	0.000828162	0.0302504
Ranbp9	-0.819841	0.000831886	0.0303081
Rab3il1	1.65041	0.00083615	0.0303851
Tnfrsf13b	0.803332	0.000844735	0.0306184
Sting1	1.61305	0.000847582	0.0306226
Ffar2	1.97399	0.000849184	0.0306226
Susd6	0.481345	0.000853436	0.0306977
Mfap4	0.772804	0.000858674	0.0308077
Ptges	1.37783	0.000861255	0.030822
Mgl2	1.48555	0.000868174	0.0308842
Nckap1l	1.04755	0.000868596	0.0308842
Il21	3.35053	0.000869547	0.0308842
Naaa	0.976057	0.000874845	0.0309945
Hrh2	1.57095	0.00087704	0.0309946
4930430F08Rik	-0.771839	0.000887443	0.031284
B430305J03Rik	0.916058	0.000890786	0.0312986
Actb	0.809197	0.000892648	0.0312986
AI467606	0.705179	0.000894499	0.0312986
Tbc1d17	0.597859	0.000901232	0.0314563
Dnajb11	0.939659	0.000912891	0.0317848
Pik3cd	0.92012	0.000917069	0.0318518
Gm15448	1.36356	0.000922157	0.03195
Tnfaip8l2	1.0751	0.00092554	0.0319888
Siglece	1.32061	0.000931866	0.0321289
S100a9	2.33811	0.000934201	0.0321311
Pdia4	1.01444	0.00094528	0.0324181
Clec4e	1.96905	0.000947575	0.0324181
Il2rb	1.35386	0.000949426	0.0324181
Ubash3a	1.71945	0.000955291	0.0324337
Cyrib	0.770206	0.000955667	0.0324337
Afdn	-0.452631	0.000956768	0.0324337
Cndp2	0.76762	0.000963345	0.0325294
Trem1	1.93996	0.000964191	0.0325294
Gfra1	-1.203	0.000969516	0.0325593
Sec11c	0.713537	0.000971974	0.0325593
Pim1	1.45847	0.000971988	0.0325593
Isyna1	0.865657	0.000997328	0.0333291
Creld2	1.37685	0.00100323	0.0334474
Ppfia2	-1.49263	0.00101505	0.0337619
Retnlg	2.9223	0.00101767	0.0337695
Foxa3	2.91648	0.00102061	0.0337878
Unc93b1	0.60333	0.00103146	0.0340512
Hmgcs2	-1.72711	0.00103691	0.0340512
Syk	0.892104	0.00103711	0.0340512
Sirpb1c	1.60591	0.00104002	0.0340512
Spn	0.618497	0.00104237	0.0340512
Krt10	-0.615405	0.00104302	0.0340512
Smpdl3b	0.988453	0.00105131	0.0342126
Cst8	-2.65788	0.00105281	0.0342126
Cd244a	1.04666	0.0010656	0.0345086
Ddost	0.772586	0.0010668	0.0345086
Jade1	-0.828327	0.00107347	0.0346451
Kcnab2	1.02449	0.00108787	0.03503
Clec5a	2.00791	0.00109755	0.0352349
Gatm	2.98262	0.00109922	0.0352349
Tpcn2	0.596737	0.00110559	0.0353588
Slc17a9	1.31214	0.00112239	0.0358152
Pkib	0.950179	0.00113012	0.0358292
Psap	0.613387	0.00113453	0.0358292
Il2ra	2.08744	0.00113486	0.0358292
Galnt15	-2.08707	0.00113797	0.0358292
Efhd2	0.911669	0.00114021	0.0358292
Nlrp3	1.12049	0.0011404	0.0358292
Fbn2	-2.50533	0.00114057	0.0358292
Cd96	1.49884	0.00114638	0.0359318
Ltb4r1	1.58949	0.00115029	0.0359623
Pgc	-0.84918	0.00115244	0.0359623
Cd44	0.679977	0.0011574	0.0360376
Batf	1.31624	0.00116321	0.0361387
Slc35c2	0.603816	0.00116624	0.0361535
Gclc	1.06459	0.00116907	0.036162
Acot7	0.923626	0.00118454	0.0365423
Camk4	1.47789	0.00118729	0.0365423
Ccl7	4.39505	0.00118912	0.0365423
C1ra	0.59905	0.00120528	0.0369322
Pon1	-2.21286	0.00120822	0.0369322
Nr2f2	-0.422474	0.00120965	0.0369322
Mvp	0.491642	0.00121888	0.0370621
Gramd1b	0.562725	0.00121915	0.0370621
Col6a4	1.9691	0.00123119	0.0373054
Tmem51	0.689157	0.00123243	0.0373054
Cd200r3	3.39499	0.0012389	0.037421
Clec4b1	1.04365	0.00125386	0.0377922
Traf3	0.571944	0.00126088	0.0378026
Ghr	-0.597707	0.00126177	0.0378026
Col6a2	1.07699	0.00126566	0.0378026
Bhlha15	1.74811	0.00126624	0.0378026
Calhm6	1.77466	0.00127355	0.0378026
Cbx2	-0.871064	0.0012747	0.0378026
Cerkl	1.05905	0.00127577	0.0378026
H2-DMa	0.871424	0.00127628	0.0378026
Upk1a	-1.85752	0.00128313	0.0378026
Retnlb	5.32817	0.00128347	0.0378026
Olr1	1.11614	0.00128362	0.0378026
Clptm1l	0.554502	0.00129182	0.0379651
Adora3	1.97682	0.00130927	0.0383981
Adora2b	1.12786	0.00131254	0.0384141
L2hgdh	-0.798177	0.0013182	0.0385002
Cpne7	1.67894	0.001326	0.0386014
Mvd	1.20429	0.00132906	0.0386014
Cyp39a1	-0.700269	0.00132986	0.0386014
Fgf23	4.90155	0.00133378	0.038636
Mycl	-1.01498	0.00133957	0.0387241
Cd72	0.474236	0.00134365	0.038763
Aif1	1.64856	0.0013546	0.0389992
Abca8b	-1.22806	0.00136567	0.0391698
Hspa5	0.927551	0.00136607	0.0391698
Tmie	-1.18903	0.00137303	0.0392897
H4c8	-1.13344	0.00138975	0.0396862
Gm14548	1.29801	0.00139788	0.0396862
Tmprss4	0.911008	0.00140004	0.0396862
Txndc11	0.560216	0.00140059	0.0396862
Tmem198	0.595856	0.00140092	0.0396862
Sftpa1	0.756779	0.0014042	0.0396995
Tbc1d10c	1.02787	0.00141206	0.0398421
Srp72	0.438871	0.00141819	0.0399354
Clec4d	2.11544	0.00142134	0.0399445
Oasl1	1.76101	0.00143209	0.0401367
Cd79a	1.09286	0.00143386	0.0401367
Tob1	-0.656144	0.00144274	0.0403056
Scara5	-3.19258	0.00145129	0.040449
Nptxr	-1.13939	0.0014536	0.040449
Parvg	0.784986	0.00147255	0.0408595
Slc2a3	0.983368	0.00147413	0.0408595
Ripor2	0.735359	0.00147752	0.0408732
Cep290	-0.578575	0.00149693	0.0412775
5730507C01Rik	0.794937	0.00149955	0.0412775
Rpn1	0.704139	0.0015009	0.0412775
Bcl2a1d	1.22906	0.00150924	0.0414265
Edem1	0.721816	0.0015204	0.0416518
P2ry6	1.27689	0.00152828	0.0417869
Manf	1.54253	0.00154567	0.0421807
Retnla	4.45355	0.00155168	0.0421849
Atp6v1b2	0.485992	0.00155179	0.0421849
Sirpa	0.6187	0.00155499	0.0421906
Adra1d	-1.41303	0.00156628	0.0424043
Serpina3n	2.47479	0.00157078	0.0424043
Glipr2	1.53224	0.00157186	0.0424043
Gm10033	-0.658387	0.00158342	0.0425658
Mdm1	-0.572211	0.00158505	0.0425658
Dcaf6	-0.637582	0.00158688	0.0425658
Fbln2	-1.73733	0.00159002	0.0425691
Slc4a2	0.520924	0.0015967	0.0425729
Spring1	0.572454	0.00159867	0.0425729
Cyba	1.24165	0.00160001	0.0425729
Akr1b7	-1.30544	0.0016022	0.0425729
Ttll13	-1.16353	0.00161715	0.0428893
Rab15	0.704928	0.00162631	0.0430139
Slamf1	1.55536	0.00162793	0.0430139
Ccr7	1.33987	0.00163274	0.0430606
Flt3	1.40058	0.00163595	0.0430647
Calr	0.745729	0.00165285	0.0434288
Ankra2	-0.503113	0.00166177	0.043565
Icam1	0.680906	0.00166613	0.043565
Nuak2	0.637085	0.00167206	0.043565
Enpp6	-1.24383	0.0016727	0.043565
Pdk4	-2.39125	0.00167345	0.043565
Sirpb1a	1.25674	0.00168379	0.0436472
Angptl2	-0.964454	0.00168536	0.0436472
Hpx	1.41257	0.00168713	0.0436472
Ampd2	0.556315	0.00169187	0.0436472
Cd177	3.6782	0.00169326	0.0436472
Acad10	-0.582828	0.00169513	0.0436472
Chmp1b	-0.427305	0.00171463	0.0440692
Mttp	-0.698803	0.00172112	0.0441556
Yipf1	0.552882	0.00172525	0.0441618
Dpyd	-1.60539	0.00172761	0.0441618
Grap2	0.955974	0.00174172	0.0443798
Cd14	1.61345	0.00174242	0.0443798
Tbc1d12	-0.783538	0.00175722	0.0446764
Acvr2b	-0.760201	0.00176405	0.0447695
Vpreb1	-0.747868	0.00176862	0.0448051
2700081O15Rik	-0.750021	0.00178636	0.0451734
Copz1	0.798557	0.00179966	0.0454285
Pcdhga4	-0.785659	0.00182083	0.0458056
Padi2	0.771993	0.00182108	0.0458056
Foxq1	-1.09089	0.00183598	0.0460985
5730455P16Rik	-0.616124	0.00184789	0.0462762
Dennd1c	0.676433	0.00185366	0.0462762
Rasal3	1.13667	0.00185681	0.0462762
Gpr85	1.30086	0.00186058	0.0462762
Otulinl	0.611203	0.00186097	0.0462762
Zc3h12a	1.29747	0.00186472	0.0462762
N4bp1	0.486123	0.00186598	0.0462762
Zfp942	-0.611259	0.00187755	0.0464056
H2-Ab1	0.952261	0.00187776	0.0464056
Ktn1	-0.563955	0.00188225	0.0464354
2810459M11Rik	-1.54303	0.0018936	0.046607
Dhx58	0.922347	0.00189584	0.046607
Pcsk6	-1.76188	0.00190097	0.046607
Ebi3	1.26772	0.00190239	0.046607
Trim45	-0.706559	0.00191053	0.0466958
Orai1	0.86906	0.0019174	0.0466958
Zfp267	-0.801758	0.00191746	0.0466958
Ptprc	0.713477	0.00191923	0.0466958
Tm4sf5	1.68427	0.00194295	0.0471096
Fcgr1	1.43332	0.0019449	0.0471096
Gpr132	1.05749	0.001949	0.0471096
Gabrr2	-1.66505	0.00194992	0.0471096
Traf3ip3	0.790257	0.00195295	0.0471096
Anxa4	0.462449	0.00195635	0.0471096
Pnpo	0.569937	0.00195957	0.0471096
Rhog	0.616917	0.00196722	0.0472132
Ppp1cb	-0.457457	0.00197829	0.0473986
Klhdc1	-0.894539	0.00199011	0.0475257
Sit1	1.55935	0.00199032	0.0475257
Rftn1	0.67875	0.0019975	0.0476166
Wfdc13	2.15182	0.00201176	0.0478757
B3galt4	0.729284	0.00201713	0.0478882
Trarg1	-0.848115	0.00201906	0.0478882
Rassf9	-0.646383	0.00203284	0.048059
Zfp960	-0.964168	0.00203467	0.048059
Lrmda	0.827823	0.00203669	0.048059
Esyt3	-1.23991	0.00204144	0.048059
Arpc1b	0.94711	0.00204445	0.048059
P2ry2	1.24798	0.00204665	0.048059
Macrod1	-0.911135	0.00206283	0.0483585
Il18bp	1.2272	0.0020784	0.0485796
Ubash3b	0.713497	0.00207913	0.0485796
Azgp1	-2.09276	0.00208974	0.0487172
Zbtb10	-0.565379	0.00209222	0.0487172
Gadd45g	1.6833	0.00209536	0.0487172
Kcnj8	-0.703239	0.00212155	0.0492451
Plekho2	0.907768	0.00212535	0.0492524
Peg3	-0.824755	0.00213479	0.0493902
Ppp2r3a	-1.08912	0.00215742	0.0498321
Zmynd15	0.803071	0.00216308	0.0498815
Prmt8	0.880472	0.00217023	0.0499647

[truncated: 4 more sheets: S11, S12, S13, S14]
